# Supplementary material for: Modeling Barcelona sidewalks: A high resolution urban scale assessment of the geometric attributes of the walkable network
Source: PLoS One. 2023 Jul 27;18(7):e0284630. doi: 10.1371/journal.pone.0284630 (PMC10374107; doi:10.1371/journal.pone.0284630)
Supplement: S1 File — Source: the authors. (CSV) [file pone.0284630.s001.csv]

length_m	width_m	is_crossing	avg_slope_pct	bw_dist_810	bw_dist_1620	bw_dist_Inf	bw_t_slope_810	bw_t_slope_1620	bw_t_slope_Inf	bw_t_slope_crossing_810	bw_t_slope_crossing_1620	bw_t_slope_crossing_Inf
243.1902	2.9615	0	11.6343	18860.7395	296692.7604	14941281.6663	3556.0393	48906.0488	14941281.6663	2218.4934	32834.7362	14941281.6663
18.3894	11.4045	0	4.9714	31157.6412	156083.7117	27271420.0929	21507.9095	68769.9276	44201865.8435	15846.7772	50880.0836	36405507.0895
7.565	9.4883	0	0.5086	41084.8819	385211.137	16949421.6571	10591.7283	12467.8095	12467.8095	10824.5874	16489.6457	6095402.0531
3.3747	6.5997	0	2.7214	43384.8095	377785.5996	42107733.0848	30214.7492	93757.0047	59046568.8631	25922.9368	87492.5726	65137085.0979
28.9753	4.4819	0	3.6348	1906.468	1906.468	1906.468	1621.8852	1621.8852	1621.8852	2832.4606	4458.8965	2375851.0287
22.2983	5.8839	0	1.2005	17399.7739	118827.6219	5973286.7072	16439.6718	87769.0885	15208859.2791	8707.4455	29936.0646	9123762.6962
32.8149	9.6588	0	3.9814	0	0	0	0	0	0	0	0	0
12.2477	7.7727	0	4.2123	31286.7576	245449.6503	12312946.3742	23484.0797	127248.1431	21548281.8218	12685.3237	48769.3834	15463185.2389
43.7713	4.4786	0	1.8417	18769.5649	185931.0541	9691682.5981	10212.6301	54424.9433	9691248.1199	5983.187	26813.1944	9691248.1199
9.2454	7.755	0	3.0647	63306.988	557700.3167	28241196.1444	40777.3126	222197.9626	37476164.4748	22471.498	94124.9101	31391067.8919
13.0919	5.4942	0	4.107	78482.4763	701144.661	35211197.7476	48972.6622	269433.5865	44446166.078	26963.5466	115528.0717	38361069.4951
34.1902	6.7202	0	3.0834	229.1019	229.1019	229.1019	663.5801	663.5801	663.5801	663.5801	663.5801	663.5801
29.4552	4.3523	0	3.6482	222435.6457	2165675.0582	106940783.7115	112399.4647	745062.5738	116171299.2144	49471.0812	251879.4557	80375864.7849
42.1466	3.9446	0	4.7302	32657.674	302363.8243	14868337.506	17514.2189	91350.1558	14868337.506	10490.929	44591.407	14868337.506
158.7652	11.4393	0	0.4326	224401.6253	1422610.6194	71434303.2945	93423.3197	729039.4813	71451665.3204	47560.837	371978.1103	66847046.3537
4.7465	8.3866	0	14.621	250486.4096	2443798.7446	119857383.2285	125419.3976	842982.4799	129087826.1938	55763.8669	285667.4753	89746497.7733
12.5016	10.2588	0	8.7489	4227.6635	4227.6635	4227.6635	6810.9331	6810.9331	6810.9331	7971.4836	18126.754	3553031.2916
7.682	4.184	0	8.5074	21893.9033	162799.7858	7188499.1796	15483.9398	82637.8229	10231165.7332	9739.5537	30934.8746	7188423.6756
52.5518	5.304	0	4.4157	9063.5433	9063.5433	9063.5433	4002.618	4002.618	4002.618	5928.0356	28460.948	7403236.7888
34.8603	4.1862	0	3.3447	2678.536	2678.536	2678.536	5190.5382	23911.6366	3045728.2911	2712.078	2986.2335	2986.2335
42.1034	8.8904	0	6.0223	1320.647	1320.647	1320.647	937.4455	937.4455	937.4455	937.4455	937.4455	937.4455
32.1599	4.243	0	3.5921	296647.1393	2987388.1478	144976391.5419	145476.1551	1060593.9213	157252316.6278	52318.0568	234940.1406	66988594.9119
35.1573	22.1473	0	7.3233	2409.9825	2409.9825	2409.9825	7522.4294	40357.3276	4336588.8425	13547.8177	130373.2362	44817386.949
32.7874	13.883	0	1.1983	18979.6423	169596.055	7378270.3048	6208.8065	29926.5309	3046044.6022	4398.8195	14228.7099	3045893.9023
25.4061	12.1817	0	1.4992	94892.1559	958593.3858	45295326.2483	40076.575	255680.4095	33022216.7294	30850.7276	229511.2039	75406287.2074
109.7235	11.4985	0	0.9233	198150.406	967454.1195	37158785.1433	101365.6918	543289.7992	37151576.0743	53341.0943	301945.525	36503155.6876
130.7305	13.8722	0	1.1164	126841.5858	263919.6636	269995.9836	77915.7476	205076.0513	269995.9836	50327.1506	239833.1871	2041789.2246
187.4882	4.9274	0	4.3959	20995.8651	188498.8762	12216422.8332	14610.8422	28046.6449	12216422.8332	11569.1547	20937.3072	12216422.8332
11.8766	19.6324	0	21.6967	120740.4692	1138937.6855	52739189.1802	50832.9844	322494.9889	40460928.9015	40430.1168	287482.6972	90244233.5503
15.213	3.5803	0	5.3121	58300.491	230805.3327	498907.2672	53283.2865	773794.5292	83677638.2767	22970.8119	201819.8709	21048029.898
0.6109	5.2184	0	8.7832	72299.5776	325871.3176	4346449.1046	51406.7769	748213.2065	81439793.3177	21333.3508	174955.5459	17303887.0454
296.2375	3.1412	0	8.9158	196375.8135	1872967.5962	89275921.1428	33953.4144	448690.5416	42588873.3781	27651.310700000002	619440.3751	107513608.9214
144.919	4.7197	0	4.3253	185370.7314	1970714.973	88437304.2278	66131.2938	673498.3977	80493727.0772	54813.7494	562879.4749	170764540.0341
54.4032	8.1474	0	3.8884	215626.0404	2119589.0654	177729948.5633	115564.3281	422474.4834	228122763.1381	94687.744	280016.6708	228265125.2621
30.2898	5.0145	0	0.779	260211.431	1444146.39	57462626.202	128763.2556	739470.7058	41583434.5232	86674.4063	676860.4044	63073666.9389
124.7925	4.5228	0	0.6279	41233.721	206798.117	1236984.4	42651.5765	339620.8308	19240459.6269	31739.7745	224349.5755	25571686.4921
1.059	1.6766	0	9.629	34818.8112	276784.5976	13766071.0003	20608.3184	53569.6475	13766071.0003	18272.0103	30803.2128	13766071.0003
43.1624	18.3968	0	2.2221	9966.8352	9966.8352	9966.8352	16320.2684	18538.1619	18538.1619	21136.1815	29867.1995	29867.1995
162.4587	13.5055	0	6.2855	120083.0429	693898.3035	38310871.0797	3916.0506	27017.9215	31264.589	9942.2183	128961.4896	20371362.2623
73.877	3.4728	0	0.5452	163255.3459	658237.4859	3851028.8318	72361.3936	439210.8562	4652332.7468	38557.1977	239189.6483	12541464.3649
0.3115	10.3169	0	1.7202	269485.7896	2674272.2179	205197810.7655	135385.5091	519147.7494	255590312.3123	110496.824	322692.8907	255732036.8341
67.3312	3.0422	0	3.8703	7758.3329	150895.7676	6338526.9027	1072.0702000000001	40925.5783	6338526.9027	802.7452	22440.7654	6338526.9027
49.379	4.1234	0	0.4279	237110.8543	1150752.8352	30818634.0137	112340.7989	717504.3187	36384621.8852	77523.4416	681750.854	47902631.4028
21.0973	6.6962	0	2.4393	0	0	0	0	0	0	17791.5256	30930.3333	10068085.5555
90.8713	2.7899	0	1.2427	20628.8242	129232.3991	7490071.4991	9636.2755	68061.9825	7490071.4991	6022.3491	40305.9201	7490071.4991
1.6927	12.927	0	2.9006	62957.6375	450957.5057	17693471.3709	30281.4122	83899.6735	17091227.5349	16874.4884	31332.313	17857083.7098
68.1566	3.1405	0	2.3773	190399.7944	2401737.2645	78804145.5634	19377.3126	80259.7831	12524999.9763	42186.9542	110581.0297	29065051.5938
190.4915	4.283	0	2.612	148071.87	1393755.4751	185867445.2021	42319.5292	333610.604	194991572.2795	37995.2441	153230.8086	197414762.0748
58.7411	5.0895	0	3.233	32366.138	174065.9083	7474673.0567	12929.8035	90412.1868	7906115.6965	11421.7128	67675.0424	7133533.3158
84.389	3.8828	0	1.2775	688560.7164	4071627.5684	157188973.6097	275266.3808	2099011.0509	136778232.5239	121572.3751	1235632.0652	160681595.8246
38.3946	19.1938	0	2.9728	342102.4483	1304045.1383	62682876.7294	169983.7629	1110460.0305	98580200.2921	128670.3884	736715.6962	64084955.7212
24.2861	3.5867	0	4.7578	402088.3071	2173052.6332	35320452.8127	96613.1344	975770.4792	37352604.753	58169.5191	630416.3422	31968222.1168
42.2462	6.304	0	1.1656	663072.6846	4070948.9593	188587025.8724	258010.2025	2085420.6621	168217584.305	148033.1985	1508321.5148	244035392.8013
282.197	6.449	0	2.2068	19160.134	189258.6452	16849439.1999	846.5911	25557.1146	16849439.1999	282.197	19229.4044	16849439.1999
47.984	7.6491	0	3.7578	192196.841	695681.4018	14019291.0251	98763.935	458271.8456	17253666.921	72203.6975	362210.9582	16543258.3032
124.6154	3.2315	0	0.9274	370290.5845	1990213.3568	114840621.4788	133924.9391	1149320.5478	129658792.6605	83419.0306	790503.1604	111727131.8367
72.5411	3.8903	0	1.0142	1762177.2294	10893444.8466	555657629.1221	702704.2797	5665562.3283	535328727.8865	316340.3891	3183810.0998	559090709.2422
5.5888	8.1353	0	0.3083	706548.0217	4264108.6636	197059995.7745	280045.4419	2199377.1732	176690554.2071	160499.5572	1582985.1273	252492606.6188
9.6762	3.2362	0	5.4804	37211.5696	114005.4372	5428751.9443	65569.4192	561924.984	28284300.6141	47878.434	404815.3769	30254941.9864
147.3549	3.6533	0	2.0124	52102.114	244790.8896	10253164.9158	25391.8866	142279.4563	10253164.9158	15695.2703	92477.9551	10253164.9158
175.8695	3.3083	0	0.9417	108126.8256	453152.5334	754891.0143	49662.9663	283277.6337	826506.304	34617.5559	238407.3696	1015463.6018
44.6855	5.6057	0	7.7234	151552.6804	636697.1313	16579078.649	83069.8684	400237.3214	20573596.6239	62709.9555	311629.139	18375684.2783
123.9264	3.3785	0	0.597	185871.8038	1087082.7962	47308551.7981	70829.877	566232.4415	48357797.6774	52421.117	403367.6906	52482135.511
59.2861	14.2347	0	3.0324	699293.5315	7243497.0901	203366478.6963	145528.1123	837101.7668	182772025.986	118732.0691	488030.1353	190324680.4603
92.1944	6.3122	0	5.4864	24249.6229	54667.4995	121963.1666	2800.5168	11359.4351	28719.3838	1926.3292	10059.7857	45371.0087
15.3503	3.4354	0	5.7387	108420.5281	470059.0305	21766265.5984	91797.4942	331559.4708	34743036.9255	75588.8577	233268.8558	31669984.6088
69.9411	5.7335	0	6.6428	420500.3543	2586697.0358	15374801.8249	58396.915	247650.922	15527496.698	48524.24	380202.5043	21329316.5844
20.6782	9.5777	0	4.3022	572592.9548	2213578.829	51646605.4785	235785.9022	1266484.663	47911045.0781	209152.7674	1173562.9342	68647259.2507
1.6077	4.3236	0	4.6647	61859.8671	287873.6343	10242646.4248	33309.7919	156601.8741	11677276.3613	21813.7166	104491.9426	12967417.7262
0.9837	4.187	0	3.9927	44923.2804	198017.958	6847869.5842	27748.4399	120284.3794	8894267.1618	18786.7615	96698.1701	10903175.8535
4.6027	2.177	0	4.6588	44923.2804	198017.958	6847869.5842	27748.4399	120284.3794	8894267.1618	18786.7615	96698.1701	10903175.8535
72.0653	6.3554	0	2.0454	8370.2632	8370.2632	8370.2632	18813.1988	66853.154	8613336.9225	16317.4794	97401.7116	11855320.7807
4.5691	5.1065	0	1.4449	826247.6417	5998302.725	366383081.3726	330656.975	2512379.1525	451131557.7468	234077.8659	1813525.5531	462598445.0767
94.0148	2.5273	0	4.1633	112119.7692	568042.7505	37502380.4323	37859.0351	215406.6217	27630130.3033	32716.2548	166898.5475	27524006.3649
65.7211	4.5795	0	0.7629	46081.2048	141992.2769	602133.511	27221.6902	86046.1535	361667.0597	13525.235	45435.4559	70034.2076
48.434	8.6024	0	1.2693	659663.3041	2237911.3215	51379961.7921	367840.1881	2502626.2498	151548452.4838	242101.3715	1634475.4108	108755165.7718
19.016	3.5077	0	2.4373	1061808.9464	7417563.9303	334249775.1363	434412.3448	3581208.4122	345449537.5288	244762.5434	2641226.7355	573514752.7437
104.7398	2.3181	0	9.1427	813707.8606	5994441.3658	374380579.3154	320961.4149	2468987.6398	456854585.8996	228268.9404	1805652.9832	468413722.4491
41.3526	4.4677	0	1.6539	79802.6269	331960.6618	17545787.2529	44216.8915	218387.0833	19445069.462	22657.3079	94674.9914	17557538.7867
47.3093	51.0189	0	1.0253	741369.0071	2864726.1412	76033415.5035	343556.2966	1743270.0701	78337467.4132	262066.9994	1479704.9105	93065805.6181
73.3596	1.336	0	1.029	51480.5359	191812.3956	6633423.0891	27862.0821	117557.4232	6633423.0891	19571.416	85161.3674	6633423.0891
76.4842	6.4983	0	0.9045	956251.0311	4358552.4014	253499133.0889	397105.9145	2613486.2977	221948110.6161	148457.3577	941420.8821	17623374.4214
56.0175	3.2234	0	7.0816	22507.2613	80285.032	5785077.2602	10020.227	29888.3882	5785077.2602	6713.5494	24502.6688	5785077.2602
72.1368	4.1335	0	1.9777	732001.2873	7703439.0379	224351677.3636	124948.3214	1019410.3934	220321786.391	98687.795	573612.031	231579842.1601
2.8724	3.3206	0	1.8605	209343.5333	734190.5599	17551199.729	141032.1864	1497279.2509	59646846.7342	92124.2712	1014226.5225	52466613.0468
45.3628	3.6092	0	1.6544	1309949.8851	7186785.0873	346554230.6128	274607.5713	2542854.9275	244682425.7645	180070.8689	1985382.5718	273553137.3436
13.9614	5.3415	0	8.5036	28431.4353	28431.4353	28431.4353	18836.6866	55014.0753	6938411.205	16568.5928	35523.6521	3052700.7301
154.5369	2.7051	0	0.5042	174983.9655	1502806.9229	96041138.4583	64509.0062	696721.0099	94644568.085	46975.8175	424524.6766	72578373.8545
155.2512	2.7256	0	0.6016	81291.2114	504072.3775	5375261.7551	40369.3417	224313.0162	5307864.7306	33422.4643	157249.3334	32594191.2996
5.4247	4.8231	0	3.6238	232998.9111	1076913.4808	30124534.2318	121281.0048	693307.4229	34427315.2217	73851.0934	392308.0245	29806677.0752
70.9148	6.1736	0	1.4291	29760.5577	175683.4482	6513828.9103	9184.2849	50278.9313	6513828.9103	8201.413	34485.3322	6513828.9103
151.824	3.9363	0	5.1645	595580.1665	3601207.9508	8748874.6909	261891.7246	2299094.4238	86935647.6727	165522.3097	1674420.4296	176733740.9753
11.1843	80.84	0	2.728	1665328.6498	9917625.7471	433270548.8208	710433.2858	5179833.1546	447399308.3329	428138.2301	3933523.6047	690700595.0889
42.1987	21.6586	0	5.5249	92941.1336	342335.12	23104219.7194	44970.0292	169023.1564	22910464.7351	31190.6746	117886.1552	28852820.1191
22.6428	8.1049	0	21.5686	723812.8538	3881611.7143	51936616.4265	179660.3142	1856013.0083	66383270.9378	122397.1833	1496231.3893	76473843.2717
10.7961	8.6233	0	44.5187	7132.718	7132.718	7132.718	33833.2608	201071.632	8851311.2165	27119.3361	167781.7036	13742898.6803
35.7048	3.5291	0	27.6909	598273.9296	3021216.082	59854879.9842	0	0	0	0	0	0
120.3916	7.2048	0	9.7686	379681.0173	3841881.7497	168728162.7422	91773.268	734364.176	156428580.2705	71512.6056	423480.6101	194080035.6734
7.7973	5.7272	0	5.4406	882241.8633	2555533.3513	74045098.4274	424237.3128	2789690.441	222990243.4388	289891.2959	1906125.2646	190762811.405
130.526	3.5276	0	0.9628	1577605.9319	9573309.8811	397502821.258	341871.2481	4203766.755	359112023.7356	258768.8524	3984827.2467	700972883.9774
28.8209	14.4851	0	2.5119	150627.1769	497938.2954	32423223.1623	93745.3479	385027.4717	41317054.1738	64661.1227	313778.8505	50334015.9545
38.9556	6.8254	0	0.7873	98078.0754	385498.5987	4629821.3837	63044.3367	265001.8386	11073762.6591	29348.76	148602.6281	8219328.5161
132.6169	1.9527	0	1.2899	300310.3727	823636.1216	65419612.8583	140471.542	673776.0039	124649292.9163	56128.8003	173936.7191	455448.231
121.6508	6.8077	0	5.3558	854.713	854.713	854.713	1446.2226	2863.2486	564571.9584	1021.8395	2640.8135	58950.5374
6.5343	4.2321	0	0.663	266320.9868	1356643.681	22865386.4053	143760.8284	878388.8313	27760817.3573	90203.0111	534295.3181	17388730.9286
0.1047	9.7011	0	0.9352	456692.7822	2428029.5049	201480760.1419	127566.2108	1237970.2513	252409821.6232	99801.5194	687583.2697	263673100.3397
30.287	6.2316	0	4.6171	61346.223	351146.9284	12285396.438	9606.8857	88774.2192	12285725.2557	7713.7646	53567.0047	12285725.2557
28.8503	5.0943	0	5.7985	44630.8181	119281.851	8669844.3484	16676.1025	40640.1563	5236297.0066	14387.8707	35045.183	7266574.7222
39.8101	4.4398	0	2.6841	271747.7097	1449537.0256	20915365.9274	142230.1331	926558.2602	25702129.352	83673.8449	558152.9743	13211686.1919
2.0536	3.9799	0	6.4915	547778.2898	4042088.4592	23715441.8804	242931.4861	3002185.4952	33761360.0954	137835.881	1570004.3928	35080438.6648
0.7665	4.845	0	9.3418	547778.2898	4042088.4592	23715441.8804	242931.4861	3002185.4952	33761360.0954	137835.881	1570004.3928	35080438.6648
48.2832	5.4134	0	10.6682	595203.1537	4226865.6728	29244459.7458	256212.0453	3100075.9469	39289600.1213	147262.357	1641019.6037	40608841.3127
1.0939	7.4387	0	6.4378	873260.6468	6247475.1919	385306221.4343	360774.441	2713140.3149	472997890.5067	264728.877	1999545.4282	489473372.4035
60.0003	4.1644	0	10.1637	12479.9218	12479.9218	12479.9218	29997.3244	122071.5418	5215242.6954	27968.6349	128678.6493	10215095.9337
10.3166	6.029	0	2.6203	450062.5793	4800548.9329	384002264.7753	140568.2127	1745819.9264	403580551.5825	108316.4109	1063070.8642	410895445.1385
28.7838	7.55	0	11.7685	1445361.1667	7383054.2066	126065920.889	256928.9622	2318651.9031	89514620.6083	182870.2293	1856992.5417	104497743.8433
2.8016	3.1094	0	17.7868	0	0	0	0	0	0	0	0	0
8.8991	4.7942	0	4.033	472252.2802	1725745.188	11400183.5837	224277.2688	1061750.4531	79394241.8711	161205.6153	976528.8328	88469735.2155
60.0095	5.4422	0	11.504	33897.5931	94376.7123	146121.1568	17513.81	21412.9295	21412.9295	15080.0358	21365.6247	21365.6247
150.6694	2.6926	0	0.5035	283702.3618	2285756.4555	38811357.7997	120449.9595	1003228.6977	17292594.0988	71503.7438	761066.243	43833014.8139
116.8561	4.1404	0	3.1914	466845.0275	4943228.8516	394105616.8208	143194.5188	1800766.3646	413393638.6362	111573.9406	1085600.819	420590600.4382
51.3465	4.4166	0	8.7498	524550.2736	1928213.3951	16731861.7392	245895.9639	1192892.8205	85054354.2096	178288.3148	1055074.9954	94142705.0429
53.4507	4.2516	0	1.3614	179934.7516	723922.0039	15148066.959	103594.7807	450319.2319	21591892.5011	52218.0887	269643.1151	16238820.3086
24.7412	16.8126	0	15.5447	57105.198	166075.2509	12477680.4282	22463.4534	65699.0705	9113365.3248	18189.6425	55821.0263	11973694.55
0.9915	7.7775	0	0.6404	589115.7832	4830888.3339	155675966.9292	110689.7103	951556.1935	139146188.79	84884.724	599255.3578	175765046.1323
21.2371	10.4206	0	2.3011	609192.2327	4908474.3016	154848548.0901	113056.8331	972023.089	138062654.9254	86893.4538	616686.5199	174568825.0799
8.3169	3.7649	0	2.3587	589115.7832	4830888.3339	155675966.9292	110689.7103	951556.1935	139146188.79	84884.724	599255.3578	175765046.1323
31.6676	3.0884	0	4.1405	71997.3495	260179.0906	16176477.2261	52369.9293	106272.2477	15141149.6858	30884.4754	75345.5819	13149580.5389
115.8682	25.5902	0	2.282	530219.2797	4448284.175	91815354.9167	75762.9427	2001425.865	292208544.2445	53432.7742	1185475.4957	304380318.0518
129.7043	4.5008	0	6.5898	1249184.3878	6443155.5714	61692096.0718	297391.7115	2953174.1406	67197510.0601	167733.8371	2149664.2333	89171328.436
193.2868	3.0519	0	1.2916	871238.6552	5000875.266	234132554.3344	261317.6488	2178401.7951	226335499.4472	108442.4176	1827441.9849	272874456.0971
6.9013	14.8033	0	2.5533	113885.3431	629637.8088	21830566.4428	31240.4253	187963.2454	21830566.4428	26985.0937	126979.3782	21830566.4428
33.8148	5.7272	0	8.2752	89801.4542	313325.2976	10879996.7766	40494.1674	145275.6603	6904732.8957	25091.6379	92029.2941	11475680.7504
130.8082	3.5168	0	7.9945	54493.6041	285369.7114	26805480.172	5807.7311	10030.6576	678626.0711	12534.6829	46418.0422	8472244.5201
36.09	4.2879	0	1.0521	359009.18	1594307.3113	87553069.6683	152477.6965	779437.8493	71477521.5982	112126.6809	582806.3212	76379885.5422
38.507	2.5437	0	5.4047	141934.6796	612752.7301	8575451.321	39547.6327	176360.0026	5020356.0164	16747.8109	90206.469	1382992.3503
24.31	5.0066	0	8.1215	1019761.5634	6013431.7183	118241922.7954	297227.3949	2930497.4484	86227850.5706	211599.7511	1690769.9673	80557543.1683
88.6668	8.3706	0	1.5034	33805.3928	212184.1539	8015954.8635	10956.2208	57293.9511	8015954.8635	9009.1448	39715.7706	8015954.8635
131.4233	3.2763	0	8.2035	102564.4968	362546.5624	25937238.0572	85794.8164	195994.7405	36656419.1677	56824.6058	151458.978	18907115.8532
28.3356	3.1498	0	7.1494	139365.112	572858.7437	26753516.1804	113983.2312	256993.4448	28084212.3758	75722.6707	201709.2023	33172104.8439
54.917	6.788	0	5.5398	17250.4438	17250.4438	17250.4438	25080.6161	61232.9691	2616606.8415	50339.4976	163432.0734	77642596.1542
105.8989	4.8599	0	6.8239	1384208.1712	7209864.8042	23352001.805	381404.9263	3487567.6751	72937731.5376	253152.576	2338570.4478	63403871.0071
0.7693	2.2191	0	11.8127	674129.7799	2787452.1712	208115101.4525	212443.8816	1498222.4717	162223109.9788	100540.447	544090.3958	54663743.3657
0.7384	2.1075	0	11.8127	674129.7799	2787452.1712	208115101.4525	212443.8816	1498222.4717	162223109.9788	100540.447	544090.3958	54663743.3657
1.1313	5.8261	0	4.4022	249604.0877	1548743.8161	70127219.027	118872.3866	276589.9411	36531985.5071	101932.7403	314957.1987	76318016.9485
88.4015	4.4269	0	7.8508	202753.7604	1565263.683	60002769.6127	94114.6805	248582.3616	22038008.4275	88228.933	309881.1335	97906329.6956
31.6416	6.6031	0	7.9741	715026.6564	2948212.3845	212768250.6918	221630.9912	1580330.1942	166874962.4634	107926.1346	602119.368	59316703.2289
35.8407	8.3177	0	6.2515	42377.8631	143010.5891	5509136.3111	44871.672	249932.7505	18032210.4629	37823.156	182676.7427	18072165.6554
6.7836	14.0325	0	0.2917	991261.5726	4222659.6196	316562108.0436	513380.2522	2425929.8615	292148161.3151	418159.0261	2682073.6939	132634907.2883
10.2479	7.5978	0	4.1568	105084.6386	323017.9157	9232077.8627	124438.5129	586782.0421	33509810.1036	92948.8897	418496.8673	33502968.9096
5.9865	11.3176	0	11.0818	67739.3669	201232.0737	2108672.7793	66978.156	255807.5564	9945289.0938	48463.2256	188667.2402	9972444.212
70.2484	5.9854	0	5.3446	396166.0674	1463134.218	40608453.8215	59337.0378	267700.5772	10461497.4782	45102.9407	196094.7268	10410570.4946
92.6526	10.4268	0	2.7233	175187.5974	664985.1979	15038009.867	31408.0906	124149.2664	3147732.6474	23385.1635	98859.318	3172411.7416
104.2269	4.0469	0	5.3908	1506.2113	1506.2113	1506.2113	5404.5609	22245.9063	34875.5799	4869.5254	27275.6628	105380.2483
9.0451	1.8475	0	1.6268	2602.4097	2602.4097	2602.4097	7562.2827	22395.9951	211033.449	6230.5303	26455.7483	1240677.499
9.6497	8.9678	0	1.0503	171741.036	1369842.4393	68289631.2399	81199.3103	525128.874	68063414.0251	67507.4258	352225.2847	72220944.1319
3.1306	1.1927	0	4.8064	1448.082	1448.082	1448.082	2869.4617	2869.4617	2869.4617	2869.4617	2869.4617	2869.4617
1.8611	4.3727	0	3.9107	355193.1919	1805912.0707	30321335.6146	206657.0357	1273273.5704	42062864.9553	124176.8709	800540.6801	27023706.4773
3.3478	2.974	0	2.4566	34428.983	127821.7451	3804889.1391	21809.5721	86131.2323	4012036.2598	14891.9586	71486.984	5041680.3099
47.8818	3.8783	0	1.7998	142702.3133	597743.0891	27600660.3763	143896.0475	670817.3488	69582444.8116	108602.3859	431863.7736	30496010.5252
2.8152	6.0869	0	3.211	511293.5578	1720209.5959	88459929.5757	269045.8365	989976.4274	93197077.1097	273659.7256	1253580.7579	126889554.2693
23.7039	11.0546	0	9.3589	893868.5779	3606283.1698	230957009.7599	282239.406	1971368.8066	187659761.7811	173429.3289	985282.1144	155119597.2208
7.2284	7.8058	0	0.449	697879.6785	2619751.0187	94862416.5112	356190.8193	1490573.2434	99416049.1873	259114.4738	1192610.0021	133391809.307
21.1617	5.9189	0	0.4971	447138.6372	3413150.9451	137368074.9018	178413.7721	1598203.8615	128987285.3015	103550.0125	941949.0371	111538011.5836
28.7654	3.5345	0	0.2935	51616.1787	194716.0632	10168300.1444	21356.1705	51052.4567	7124009.0957	15226.3516	40903.4184	7156018.3941
8.4397	14.1816	0	3.5351	760908.719	2166061.4474	59120490.3863	307179.9046	1395749.5239	27506807.6375	237550.0004	1090228.4677	61382785.6379
27.7541	5.0975	0	1.1937	328962.099	1310607.2865	35728742.9944	161697.399	988371.5974	32722302.6056	149032.3397	1269473.3291	92869833.8294
2.9633	8.2872	0	1.0101	298131.3487	1208964.9382	23196861.5907	120045.9762	485322.0834	19420045.55	145323.7761	791912.311	22485769.5704
4.964	6.441	0	3.957	362938.67	971185.0104	6720280.8752	222669.7144	1020064.9972	18737278.5612	29756.041	104973.1897	6624497.1229
26.9608	3.9271	0	1.4233	171523.7563	723541.2873	38328281.6292	80532.4374	209757.5627	26762762.6911	47394.3711	138258.3023	24093873.7207
42.7965	8.0808	0	5.175	467191.3451	1076255.1759	11303209.8729	339103.369	1487811.4254	31477790.828	242775.0032	1010640.0922	56050122.2822
2.7777	1.3342	0	37.6673	132.697	132.697	132.697	129.008	129.008	129.008	129.008	129.008	129.008
9.6662	2.0714	0	11.0322	132.697	132.697	132.697	129.008	129.008	129.008	129.008	129.008	129.008
2.1902	3.4293	0	14.3974	39486.2224	143805.0455	3760718.6033	17998.3333	76695.4165	3760714.9143	13303.312	56802.6935	3760714.9143
24.7115	5.584	0	1.0268	322353.458	2439921.2582	19081135.9183	145139.232	1070382.2503	17519967.9053	94115.393	664759.7951	60681528.1529
415.8266	3.4245	0	0.689	0	0	0	0	0	0	0	0	0
20.5078	5.2717	0	0.9547	1193905.5529	4503915.903	29643154.1726	528274.7131	3172221.6719	34202809.4192	210496.6548	1513687.4485	89700528.2087
2.1298	1.4108	0	7.9059	40.3758	40.3758	40.3758	0	0	0	0	0	0
0.7024	3.1874	0	2.7252	73694.0262	268830.0936	7051082.518	33886.7296	143249.0706	7051119.2048	25004.2228	106036.5865	7051119.2048
1.4569	1.9449	0	3.2477	4.5352	4.5352	4.5352	1475.4531	6627.779	290403.4055	1054.0071	4876.7005	290403.4055
0.9753	3.287	0	3.483	106926.1597	390196.4326	10249135.2244	50740.1199	214316.8109	10539490.0299	37344.6413	158601.1599	10539490.0299
3.0915	2.0304	0	51.9435	72639.9329	267110.4051	7026981.0167	32781.7649	140192.8727	7026977.3277	24292.0109	104734.8434	7026977.3277
122.3668	4.488	0	0.7071	7207.057	7472.9874	7472.9874	6161.2667	7472.9874	7472.9874	6161.2667	7472.9874	7472.9874
80.083	3.3203	0	0.7088	14039.0775	48850.0751	35975002.185	9554.5799	28974.2802	35975002.185	9554.5799	25523.7348	35975002.185
6.4774	3.1214	0	0.6694	0	0	0	0	0	0	0	0	0
2.3491	1.4523	0	3.4603	34764.9747	126818.685	3335111.9336	14662.3775	60872.9891	3044753.4391	10855.9899	45097.7176	3044753.4391
10.7902	5.3003	0	3.4844	863431.1838	3313466.4756	172693324.6925	468926.4317	2150287.9151	210438989.0296	201231.4895	1191735.2109	180019000.7952
90.3894	4.6846	0	4.0272	188434.6153	630624.0888	4511867.623	94476.6281	327860.9005	15442091.4389	133836.8325	543612.4725	59248325.1994
6.9431	6.3208	0	3.4702	884526.9233	1957752.8048	51450663.9236	465377.3017	1862482.607	57485825.1034	297690.287	1281722.4664	58441054.2323
2.6478	12.8526	0	25.8369	647543.5766	2701553.9338	107337166.5876	154669.2617	818645.2112	74275708.6113	120183.083	524460.4008	61803333.4724
8.6013	6.0901	0	7.9476	266915.5527	322936.5593	3466961.1538	178302.2502	384576.2928	11314312.594	110516.9087	294573.7693	75953966.535
85.0899	4.1758	0	5.3479	1067299.0312	4061012.3548	265206808.8582	232068.4205	1143850.3199	115891678.968	205887.9332	788900.3477	79269378.0041
44.039	8.632	0	1.8244	438639.4623	998459.3331	47532637.169	348533.6594	1196104.7819	84451760.9264	240210.4645	1077254.9008	85995974.0315
24.2252	3.22	0	6.2493	864343.3606	3109875.9305	180163058.9995	278659.8102	1912782.042	142365263.5058	156876.9361	1038376.4373	122411795.7888
116.0388	3.8748	0	5.3736	563517.2374	3640130.5899	18164706.4345	251269.8879	1585951.243	19252300.6545	194911.0353	1353617.2345	39379296.8334
66.8465	3.1367	0	12.7773	288678.9494	435329.5368	7135922.9538	177416.5132	398644.2689	21122208.9143	111103.0471	305520.5177	84178967.3106
66.9629	3.0559	0	12.8085	288678.9494	435329.5368	7135922.9538	177416.5132	398644.2689	21122208.9143	111103.0471	305520.5177	84178967.3106
3.5515	6.2345	0	0.9251	1049537.2968	6567058.9934	435295655.5751	477216.4748	2754734.7286	301037564.9917	312608.8005	1634853.3835	225317424.31
2.8372	7.2803	0	3.4196	315432.2933	947015.0908	7902139.0602	199033.1248	753907.4957	7949647.9728	36457.9741	120828.6574	6776768.1698
18.8624	17.5921	0	0.6859	2008357.318	10010774.9333	511722625.6674	766340.909	5194402.7575	467540854.7043	449158.1066	4007278.6461	519918840.7345
22.4653	4.0652	0	1.2236	1159891.507	7980639.4196	248166065.5782	511894.5362	2974938.2738	143205688.0574	404053.9005	3262515.4555	320601515.3943
73.5051	10.5562	0	1.9524	1332334.6683	8879202.0776	240779571.0759	563240.2147	3585617.3064	135493659.0722	415351.1539	3288886.118	309685178.1621
1.2229	1.335	0	2.645	408518.6508	1141165.8663	75028501.7721	200951.4612	864669.0128	134217074.986	62628.6096	242674.5824	9871026.9042
0.514	5.8641	0	0.0259	17920.6607	51259.7441	25294088.1113	12333.746	31355.0354	25294088.1113	12333.746	28375.7084	25294088.1113
57.9451	2.1261	0	1.1908	5130.2158	13537.6114	5879370.6607	3505.2893	8823.1193	5879370.6607	3505.2893	7850.1758	5879370.6607
104.6918	4.9004	0	2.662	402040.137	1577434.7263	61779065.8233	48272.9707	163507.0512	9049011.9649	56947.9628	371816.8176	21743065.5042
47.2575	12.6113	0	18.8087	224446.9293	823210.0389	25929127.1235	8288.9626	52493.8473	3069265.1575	5555.6115	35056.9525	3153810.534
46.6582	12.1311	0	1.4822	622380.9791	2548029.1361	88202503.7833	218790.2401	1324824.1587	84266842.4652	76531.0565	646461.9003	70034712.821
28.9879	16.4688	0	1.0892	549924.5572	2285868.8766	70717867.2763	201481.9425	1222829.0593	70785699.0792	70567.9138	581580.5882	56604770.8309
61.2967	3.9082	0	3.5631	147823.1763	402725.1729	19759268.7959	78607.4614	290313.3133	53856705.2882	65185.1079	243523.5945	58991500.3214
43.4457	9.191	0	7.7243	86522.3242	129451.3462	6488606.481	49281.583	165583.8203	25501132.1479	34696.668	123087.7614	25501132.1479
3.4416	12.1676	0	0.4773	521065.2057	2762833.7629	41098424.9352	232780.645	1325372.3545	28936399.9574	196241.554	1444907.4667	64061584.592
86.5688	5.658	0	5.0709	358745.8469	1018146.9241	40873852.3816	38385.8261	170927.6412	23052058.652	72752.4896	488963.2496	58302898.0746
1.3513	12.6981	0	4.6853	1307041.7552	5925165.8711	192709108.6171	203834.7815	1011865.7579	87770073.0637	157132.525	680184.7779	72574634.3767
3.1461	7.1045	0	2.9328	675012.7527	1422302.277	3536539.193	366076.6736	1512874.7473	6673617.9805	302347.6794	1237532.3902	40852587.266
33.7596	2.8639	0	1.4525	689357.4407	1484484.8019	3901645.5942	375246.9572	1547436.2394	7133024.843	307924.7345	1281572.0366	43822425.9872
26.181	19.491	0	0.232	984944.8762	6866343.9439	270842162.2417	64731.506	2105538.5594	296714065.0834	41483.9216	1260209.8932	308894063.4194
35.4075	33.1566	0	1.5127	1628656.1621	9436163.9538	236173205.3464	745758.7921	3954819.228	124922222.8611	549961.9807	3878540.174	256922700.446
26.3473	9.9893	0	1.4601	2396073.9187	12535016.0422	376644904.657	995163.4534	5444034.4521	246029627.0655	618547.1629	3830145.2674	171334902.2519
29.8208	6.8786	0	1.4541	1402122.3168	9912186.0628	351913531.7563	476907.3409	4304526.615	352708070.9917	342523.4304	3768789.3147	752566768.6485
12.0204	11.8872	0	4.8707	1025483.7139	3525295.882	232816690.4264	344488.4215	2224684.636	181041654.6115	199673.544	1117166.693	165902708.2873
13.0144	13.0855	0	1.8237	1911884.3074	8699649.8323	433630828.3244	627641.8875	4265502.08	397340875.5512	467133.6872	4766150.9569	707868880.5122
46.4051	2.4672	0	3.4208	539826.1013	1184548.3735	7042400.4689	246388.7643	998132.1733	10112574.7546	77032.8858	266006.1041	2944542.5498
32.3498	4.2737	0	4.5166	539826.1013	1184548.3735	7042400.4689	246388.7643	998132.1733	10112574.7546	77032.8858	266006.1041	2944542.5498
14.0175	5.2911	0	15.075	278176.6186	991362.2144	6403590.8169	24915.9894	78996.4165	4214553.4106	19281.6176	68030.7684	6253024.6465
19.8497	5.6371	0	16.1666	278176.6186	991362.2144	6403590.8169	24915.9894	78996.4165	4214553.4106	19281.6176	68030.7684	6253024.6465
0.4744	4.631	0	6.3476	181218.4725	489158.8388	35827998.7449	133087.5807	307549.4807	63643870.0223	79130.7583	225421.7275	34590040.618
144.4711	3.8915	0	1.0369	367070.4336	1222780.1742	19240170.8981	396190.9059	1620512.1548	11965591.353	106519.9451	535977.9742	27519972.5418
23.8152	3.1595	0	1.6156	2120278.9464	12885625.2522	398557090.8202	782226.056	5190421.7905	269336127.9437	409000.8934	3468460.6883	231763993.208
10.2107	3.5774	0	2.8972	5546.8117	5546.8117	5546.8117	107774.001	1273406.0739	244858107.6551	71319.478	799006.9895	249257305.9988
10.3193	3.3468	0	2.497	1935605.2734	8427219.0272	242939171.7683	568998.9491	2761196.2799	183476474.121	465285.3046	2329328.4187	188098927.7169
25.0389	7.4729	0	0.3918	1321160.8972	8426544.3414	502831268.183	526130.9224	3497685.8937	443712013.7173	399765.3184	4560779.8696	812130540.1595
10.2972	6.0807	0	4.4011	2031734.4657	7676997.1636	79320632.2321	732977.5525	3469071.3301	55911311.5424	512483.8776	3368686.0483	106487756.7227
6.6237	4.1169	0	7.1488	330051.0299	614746.7443	17041240.1756	203543.2752	460929.9003	31027526.136	127309.0212	348087.1582	94084424.9654
97.6317	3.4708	0	1.0807	0	0	0	0	0	0	0	0	0
22.9683	1.9527	0	4.4639	93020.4649	248158.165	3426594.1947	41137.695	157272.284	3312061.0158	27210.593	115574.7653	3317921.2303
17.2874	1.6484	0	18.5532	44918.4751	181982.5246	6363434.202	26836.3237	95642.1375	6477967.381	18149.4174	66134.2334	6472107.1664
2.8001	16.76	0	3.9897	849556.8061	6688145.9593	456709619.9673	209018.3237	1620728.7811	232498685.0958	143432.1544	1026584.2262	237303735.3841
27.2778	7.3989	0	1.2177	141568.9889	915117.6896	57945288.6552	65810.4833	349734.9067	44212726.209	51388.2439	229142.4834	89963734.9234
14.9991	5.2784	0	2.7286	35479.6372	128958.9371	4388751.1859	127340.1645	1369815.2718	249363453.9138	83545.7306	864956.1747	253762712.5409
114.3192	5.7959	0	2.5729	712919.9351	2774372.2265	63779685.7625	312815.7098	1831625.1923	128795045.4328	147418.3955	1005573.4273	124146384.9656
10.6879	13.8494	0	2.1795	841713.428	6686486.7226	460299785.7433	226137.1197	1704428.6425	236432094.7297	154113.2794	1083893.8183	241237250.3912
48.3269	7.8863	0	20.6134	815347.8613	4793040.3216	256950050.1353	16921.1449	1209221.5354	155659051.9968	11787.5422	738149.1058	162525744.2297
129.3854	3.0644	0	11.4795	94493.4495	372473.8398	23672551.8602	89756.4951	173543.4191	12532755.8152	57580.5278	148298.6909	2167160.326
44.6058	5.0074	0	0.5458	0	0	0	0	0	0	0	0	0
21.8261	3.7159	0	0.6491	126820.2423	393275.4	12741092.2739	75316.9502	230007.764	16153194.306	94150.2072	412535.4365	19873905.4109
9.6317	3.029	0	13.7415	1960813.808	8613835.9989	259983069.4192	571180.2975	2787244.3849	196750212.3265	463269.4703	2322476.8215	201380864.4437
132.9478	4.3295	0	2.4685	0	0	0	17955.8338	47920.4455	4023368.2426	16899.686	48170.2147	3981795.5613
81.6729	11.222	0	1.0199	0	0	0	0	0	0	0	0	0
145.7701	5.0991	0	1.3859	1213529.6554	7215898.5968	426157651.581	445152.2758	3372763.7373	348832149.0356	356519.1782	3285173.8003	809047895.4925
32.9971	15.5547	0	6.5155	925760.5271	7020888.9984	470547407.1845	382669.7574	3207241.1607	491694442.2475	256739.6804	2040116.5691	500898850.0136
7.1244	12.6877	0	0.0701	576482.5337	2511685.4268	32933760.9193	272787.4221	1034173.5455	16989515.7429	246362.9897	1349314.2148	35230659.7035
13.6981	12.6662	0	0.4135	556555.8085	2464403.9904	31801394.6197	263947.8474	996626.9108	13918196.2047	240329.801	1326159.0039	29790634.6258
75.964	4.1003	0	1.1467	872422.3716	7116856.9961	72680402.9231	251904.0773	3553782.7298	177738275.3484	192157.1418	2893936.5408	1676269799.9132
3.4602	2.6014	0	5.4555	45366.8533	155841.8742	3983095.1143	29790.2597	118938.452	5752661.9205	19697.0904	84129.6514	5743359.4607
0.9423	3.1208	0	2.9681	2032978.0664	8934209.1202	267959164.5514	609592.8648	3014018.7656	204697183.1515	481149.3501	2474614.2702	209333225.7914
53.868	12.2552	0	1.1097	169760.3958	580227.3855	8741003.2406	6937.7585	9087.8679	9087.8679	62865.2809	412533.7185	9755842.2557
8.1285	2.9374	0	18.0842	1566641.1484	7210866.7627	262271497.3159	515335.6248	2698413.9599	203459597.6942	406350.3616	2030108.6624	195280390.3898
90.39	3.1981	0	3.5224	572751.0208	2162412.3346	16548987.7598	135607.9184	520160.9865	9213689.0632	97559.7816	579239.0801	21966160.9976
9.8373	3.1005	0	9.111	1350749.4795	6933473.55	263238671.5974	248048.615	1268844.2491	126149829.7101	187054.3904	869817.3228	124127471.4632
104.4275	4.1815	0	11.4957	495524.8799	6956050.5958	234185439.5528	98810.7963	559983.1832	105835448.421	83435.4758	522902.2234	250410345.4915
3.5148	3.3282	0	4.7564	1388924.2397	7338437.1068	284671771.343	283864.2726	1500843.1949	142962924.9448	201643.5317	1015717.0331	140908591.3889
197.6572	3.6412	0	0.6614	70841.0956	778993.1728	47527675.864	33173.547	269972.2049	67591610.8855	17881.8192	55953.0454	20733626.765
76.7778	1.5958	0	4.5105	72471.6838	288293.4455	6800637.6538	31057.5921	156743.416	6800637.6538	23326.9333	117559.7326	6800637.6538
2.4467	32.0768	0	2.0131	924626.9861	6479432.1856	471332849.4325	400109.6335	2409155.2462	337856639.7609	265478.4175	1642595.7591	246197970.7053
155.6215	7.0749	0	1.8952	878696.8624	5852552.6956	457807759.012	311973.3872	2830133.6513	459048109.0294	295070.0018	4074346.682	850321054.6464
7.989	7.063	0	24.7929	1279310.0767	7042535.7599	281713042.3181	233029.2401	1336151.6	139874233.5762	167527.5365	890736.4009	137372002.3822
16.1213	7.5144	0	0.49370000000000003	84450.1891	690501.6554	40792699.0721	45131.3164	257331.7744	40792746.4555	42384.251	199162.6891	40806287.5879
361.9476	3.2643	0	0.6208	13435.0151	126739.6687	151619.7834	8501.2586	49777.2559	151572.4	9349.8905	45012.8004	168853.3235
5.8936	15.6684	0	12.262	1688876.7328	8791749.3549	314386955.7048	365884.6255	2120934.5616	159178354.3945	243971.1823	1412531.973	151499678.4756
12.0619	14.0974	0	2.8252	1006115.0368	7673058.6089	53337576.4214	372433.7075	4186042.0735	147874041.3695	211800.5812	2858697.1834	1640788163.296
12.1839	7.0972	0	4.9585	995423.5806	7621377.1308	48483526.6273	376331.6338	4191773.8473	143984767.5884	213967.1413	2863284.9525	1638086098.3284
7.8951	12.436	0	0.3296	69732.1869	174658.6771	3464664.9899	51234.6343	121961.5905	6992683.6443	32820.7314	123621.7344	2454271.5849
13.5986	12.6151	0	1.2204	88602.5965	219839.114	3941286.3813	58507.9211	154397.8391	7739193.6698	37082.3726	141394.9648	5528293.9864
0.4863	13.06	0	6.238	1418904.15	7627507.8246	302315083.0063	251595.3637	1423692.8891	143861094.3167	178066.7053	950831.7808	141358588.8324
11.0927	4.6348	0	23.2429	106095.2617	447929.1386	16639831.774	0	0	0	0	0	0
8.8914	9.3359	0	3.2652	651377.7993	1243476.0412	18061435.525	255844.1776	740769.6643	23026384.8085	171470.3794	626914.2578	20506650.387
6.1634	8.2637	0	4.5321	489777.2492	1477302.01	31457455.7135	474217.8907	3930179.7355	122848883.8308	286275.4743	2889694.994	889665543.2806
17.2299	45.9569	0	2.5125	2741484.402	21228003.1493	1034471142.8009	701117.9325	4641888.9276	293166672.8989	524067.8426	4276727.4847	346926998.8553
1.5638	9.7154	0	2.0666	247912.7083	878662.6096	22415435.4896	90584.6087	346494.38	11217189.0249	57326.8359	250857.0867	11664831.9408
19.5874	2.8576	0	2.859	0	0	0	98271.4123	647116.7865	2026865.2126	83344.1816	606094.9026	2282873.7011
46.3259	36.6738	0	2.2258	1003204.9081	2330718.8357	40246926.2775	672807.6373	3901936.8896	440479461.791	352735.7873	2542100.8403	272863318.8848
8.24	3.456	0	11.7697	162.9996	162.9996	162.9996	9911.2191	22869.3662	1152742.4177	8271.8816	17707.839	1159726.9066
27.6182	9.8098	0	4.5944	1470126.8557	8021850.4589	317435153.3792	258636.8642	1659658.2221	141211232.7484	179907.8446	1108049.4012	138981039.645
37.0161	13.7447	0	6.615	69690.4671	114049.4319	2079081.3525	78520.1167	302346.5126	20433280.606	56513.1036	224018.894	22881978.0742
44.5984	5.4539	0	0.4905	0	0	0	0	0	0	0	0	0
34.0184	4.3443	0	4.1731	484731.3858	15333890.6489	820246845.8393	39847.5228	761013.7096	179643838.6609	22569.4005	496563.3991	292232212.0464
5.4355	10.8124	0	2.2953	292493.257	761453.4878	11248738.8186	303717.5029	1436264.5008	104383909.285	208366.9892	1002386.0015	98517381.9836
23.9629	14.6944	0	3.634	642816.8099	1174764.0963	17951976.2533	241586.2357	621958.3964	15258434.5692	162346.3151	552772.8797	12460303.3822
0.5855	7.5652	0	2.5141	605931.253	2589732.4804	37347326.1835	314189.1329	1086272.2388	24820942.7805	265887.2709	1413329.6842	26720641.1693
16.0409	24.6821	0	10.5641	2390622.93	15042664.0658	794118184.3472	527082.9518	4242511.2961	635219415.974	338661.2835	2686344.9694	642382781.8112
28.806	5.5532	0	1.7765	1335549.3207	5536418.1857	142995602.5118	585834.7793	2840667.7583	240716128.2577	368921.9025	2928722.6549	74320037.2324
12.7469	10.5798	0	7.4322	557767.8435	2239699.0718	29951532.6253	318517.3738	1515402.0671	36300927.025	191036.9936	1053677.4116	31833071.2052
221.4609	3.6478	0	2.9945	1086637.3923	10490111.2407	376681147.1896	236253.9439	2325674.2492	112403037.932	148784.4333	1753864.5207	99230865.1113
11.3092	4.7545	0	2.5266	175787.2205	394211.4367	5132819.8091	204534.5324	1047118.7176	14148595.3712	153505.0409	902637.0439	14386681.3814
32.5283	23.4459	0	4.1407	3216179.7822	26130187.0179	948478407.1842	873550.8822	7921378.6866	540331794.5283	474602.0809	4566388.5333	352301638.7325
116.7185	2.8586	0	0.8662	15734.3598	38247.7069	24848564.426	10947.8393	25921.2188	24848564.426	10947.8393	23767.0709	24848564.426
3.8863	7.0542	0	0.7393	278798.4704	1277043.8555	32042240.7388	245213.4081	868767.1035	62968606.817	169480.587	658344.6426	70066321.2734
51.447	6.2851	0	2.0304	206622.385	703423.3412	19839356.6337	63303.9025	417530.1821	23935404.7152	44566.7124	448162.2173	23321134.6483
20.17	11.6305	0	1.4478	100535.0095	327602.6563	1770772.1176	71642.0822	252782.0985	1769569.6053	56304.0705	206682.0176	2203455.965
25.6421	4.6294	0	1.8562	148802.8569	485932.6198	10943651.7749	269562.5444	2155651.0117	47250716.9993	184864.4769	1766265.1894	528294553.1634
43.4664	8.5056	0	6.1376	886547.6469	3148090.618	42812313.9229	457105.8613	2985633.4987	59829334.7069	275180.2082	2073165.0081	536269618.9435
14.5973	16.7261	0	1.519	644668.2238	2668885.2927	49904950.502	342725.3246	1150220.6801	43828784.3428	268179.4934	1407429.4891	36705604.2213
4.1588	7.9201	0	3.8692	990830.877	3361163.2213	94565718.7448	286041.565	1465374.8424	71299930.6751	243973.7923	1418071.9396	130441122.5786
0.3384	7.9171	0	4.743	1887173.9424	12632099.4043	520698741.7996	681466.7666	3646323.6229	277423891.0096	438170.2674	2319738.7259	225908404.3812
0.3172	8.4027	0	0.7258	2140785.0131	13033277.0641	419028898.237	1008905.8236	5235083.4313	438597068.1823	634733.6976	3716180.1998	481582501.1477
132.1366	5.6279	0	3.3606	6431.5495	32426.5359	9508708.537	2250.7846	14297.3328	9508708.537	2250.7846	13085.1789	9508708.537
154.2001	5.7141	0	2.3773	664550.1183	2729971.2376	79025907.9498	404725.8041	2354107.6932	246012121.4674	254470.6601	1937097.9159	413787165.2665
16.671	16.3176	0	3.0339	895665.556	1970269.9922	45625140.661	387837.7194	1128465.0467	32051870.8908	366135.2518	1983625.6137	151625226.6715
24.1262	21.3178	0	2.7694	152346.0857	428283.9853	3440702.5147	80771.7064	236635.4073	1827456.2369	62701.9685	143219.9542	1225154.5735
33.3792	8.6086	0	4.8456	42625.9848	155142.9338	6733495.2315	26704.503	100634.3147	8515466.2556	17351.9314	71109.2581	8612310.3534
49.6872	5.1582	0	5.6221	2239180.009	12352884.3099	310956821.3923	721508.6533	3664481.0986	137493841.0037	518636.5191	2787062.1185	123495806.3164
16.7221	12.6873	0	13.2281	1606036.4435	16852207.7096	682338594.0316	306939.1061	3325342.0732	215137940.3994	255135.3199	2979084.3551	285524831.4506
5.3331	3.0969	0	5.0101	401829.6496	3525112.2249	91389159.2359	35668.2983	67301.8754	182335.5451	22960.975	55094.0034	671962.9253
15.7686	4.9045	0	20.6488	897360.2589	1951198.1633	50943325.3551	380924.4063	1063809.7922	32182621.9137	360232.1934	1939434.241	154359328.9414
53.6882	2.9681	0	6.6416	897360.2589	1951198.1633	50943325.3551	380924.4063	1063809.7922	32182621.9137	360232.1934	1939434.241	154359328.9414
9.8907	5.4535	0	4.1261	669648.3363	3906321.9118	114264487.8538	337947.8239	1268839.3895	145155810.5254	186959.3972	763616.4762	213303843.8905
58.7441	5.0415	0	2.3834	1914517.1207	18192587.5072	692081027.8459	446867.6795	4456479.4159	226257332.221	490241.9768	5668527.7893	383020397.2889
94.9243	4.6869	0	9.1991	1075289.5781	7767616.5224	109654288.316	244378.1203	3578978.9895	204811185.6681	176456.0148	3009425.229	1705516854.3136
62.9258	8.1472	0	4.14	866034.7132	7094493.0445	89212184.8696	236059.8081	3535291.4448	193432637.7549	169817.2771	2875996.7993	1691210004.7947
0.7766	6.8395	0	0.2688	76921.2602	193941.4193	10640465.9774	115696.7265	316524.4054	51423901.2269	64712.7046	212984.2501	15231042.7897
17.284	40.1871	0	4.495	153415.6777	431781.4766	5125457.4429	98294.4055	338218.6493	12350911.4763	76422.5719	235759.178	2315953.1135
1.0246	6.5031	0	7.5798	248938.6283	431171.8876	26799710.1269	291607.753	1220347.0284	152490684.0814	160387.231	721382.0614	223651825.1721
29.0835	6.1075	0	5.5497	297386.8598	461362.2067	34484569.3007	265819.4241	1135758.0104	132233064.331	143461.179	643993.4962	242855809.1325
45.5058	3.2831	0	12.7831	269863.5714	665038.1182	50517130.192	143782.5339	401632.0577	27294318.1823	87795.7808	280505.9587	33124245.8716
55.2712	6.7626	0	8.661	241998.6507	287427.6194	1368881.8573	90152.3123	159013.8655	8167995.4688	63281.7387	149441.8491	30413792.7616
73.2995	10.9084	0	4.3562	2165561.1924	10257453.3244	382753394.0497	863314.3609	5172497.0784	565204235.9492	347420.0838	1736949.3984	14535317.8572
6.4398	36.4432	0	2.6554	729320.2329	3983888.2796	50445100.9871	517875.9282	3380386.8538	173218865.9301	327643.352	2327448.3215	643549750.6618
2.4271	46.9041	0	7.8813	206282.0545	642909.9834	16868879.7126	91230.7636	327779.0373	15064945.6402	71108.0839	243964.4704	9973780.6187
45.8805	40.1952	0	8.0392	107990.6882	290314.5443	8148033.2318	5795.2292	5795.2292	5795.2292	5795.2292	5795.2292	5795.2292
59.8461	44.9758	0	9.0277	615796.0934	1653895.5565	41879725.3497	147792.9352	461232.5161	29451571.5908	125526.4189	508892.872	49850687.8321
32.9836	10.4288	0	7.6835	1249419.441	3143479.9929	11951893.6249	610839.4683	1734024.7463	11876663.362	469405.8626	1334418.8297	115293528.625
1.5868	7.2947	0	2.9383	569480.5256	7712361.7631	269877355.8577	137598.0286	706447.5342	122562314.822	99239.3205	621794.3535	267124961.9714
27.7959	23.7335	0	3.6619	768239.5522	1776079.5818	7921512.8689	500042.5201	3320207.0771	408163564.3921	248682.9338	2189371.246	269733545.0401
12.4501	8.0577	0	5.4468	597739.6187	2829843.2709	12179116.6426	263255.5809	1053392.5559	25651323.2435	354896.3769	2453250.997	205710658.2686
42.3326	5.5831	0	2.447	1401433.7081	3766930.5297	77574573.0727	558648.9324	2838745.1094	263298093.262	311229.4821	1988453.2565	231488404.2828
26.5133	16.2462	0	4.2971	766493.977	1821627.5368	12471811.3243	269115.8201	1648509.2448	202252962.8371	115231.4903	891773.75490000006	121244493.2334
64.7239	6.3896	0	2.8927	568351.0229	8358897.6774	230234286.9215	174397.1126	2027030.2974	227489403.8332	82305.1013	785350.6683	172775774.0568
14.2093	12.0816	0	19.6527	1954258.7244	18260125.1825	689882416.5726	476845.0792	4518750.0813	232915334.3099	423675.1578	5367995.6998	389596241.378
39.5895	6.9497	0	3.3626	713416.8156	2266207.9597	69550284.6926	236000.4692	1449544.7115	32952845.0001	221401.6225	2632967.3134	119420977.3037
38.7011	7.3409	0	0.57	720019.2456	5496530.8332	161896871.6685	306165.6821	2523856.0139	159235111.3677	173894.4026	1700371.3527	159802196.0054
92.4759	3.7478	0	7.2615	808262.0841	3300242.2689	12892003.0539	292238.5726	1450207.1252	14241659.991	433384.4384	2736131.3723	175929696.3987
19.4321	4.6179	0	1.3202	834152.9042	3110314.1117	50198084.3247	463692.9566	1494922.8978	40167229.4716	406895.7264	2063466.9985	83636998.4715
19.1103	11.3153	0	1.828	127392.1694	470530.1381	11130162.6141	52947.2236	260886.3216	11130162.6141	38672.6879	194290.28	11130162.6141
15.4185	6.0848	0	0.4542	291477.3395	2456965.7668	101109822.2832	119841.6526	1048050.1848	100406754.1892	120068.363	756153.11	138830527.1494
63.6662	8.1254	0	1.1769	59559.6357	130748.1664	6145684.4406	72492.6722	180961.0784	15498845.4216	136325.9636	504637.2204	14046550.5092
0.223	5.2615	0	1.9301	3251843.7467	23667954.972	876381839.3636	1120475.2372	11010250.8836	1322248040.6983	735465.3735	7158143.5214	1910234396.5984
10.5465	20.8042	0	12.3071	1365599.2044	3473301.3342	31531932.6242	626600.2017	1775629.3036	31392159.8524	486270.2186	1376692.8381	134599653.2435
51.5764	35.2135	0	3.3458	401204.8566	1132093.4618	29350286.7939	148421.5379	609123.3354	9300617.8898	142602.0924	603523.9195	57241597.3695
22.7122	43.7079	0	4.8555	461203.7889	1375540.8056	35398015.6685	146274.2172	603722.8903	6050426.0157	129655.886	552786.9693	39191278.6139
0.6024	5.5863	0	5.6472	956570.0867	5389268.4722	35630925.6502	450558.2824	2965152.5082	104072545.2852	241116.7211	2652467.5616	124912089.0962
25.9495	5.5112	0	1.896	113750.3395	125277.6361	125277.6361	48857.5125	172554.3934	4340561.6748	33374.7088	115581.5384	3586027.3414
12.0139	9.7163	0	6.3263	812492.7311	3087187.0437	41504285.4662	497962.2922	3155110.2645	60188432.1223	296488.7469	2183217.462	537039711.659
1.0055	17.7989	0	0.5989	259730.9179	757394.5998	9435329.4096	147490.6191	452251.7343	9571754.4115	109772.3787	278112.3792	8840142.4646
2.917	2.284	0	33.4598	39652.3603	147020.557	3500774.6938	2506.0802	11608.4728	455999.1158	1895.5255	8951.8605	455999.1158
15.4094	5.6257	0	5.6987	599394.8703	2156049.2069	22343945.5631	425824.2929	3943261.6344	113261320.8048	202876.6517	1910082.184	749843136.0404
0.2235	14.1677	0	3.082	1246715.8115	4832031.9333	64578052.0456	830081.6999	3838130.7839	76771464.9539	253666.9414	854927.3818	26408516.2632
1.5236	5.5793	0	22.038	77702.1133	288167.2342	6865646.9354	18183.906	89796.112	3820871.3574	13416.1761	67125.0655	3820871.3574
48.2655	5.1044	0	1.7118	65874.1398	164991.388	3376570.5727	260998.7098	1788274.6553	213833513.0766	151259.1669	1380357.7279	156408574.2237
42.204	3.4291	0	6.859	283375.309	582755.8275	42972229.9371	252753.5612	1151979.8686	140740029.105	134385.2601	648522.8567	251367548.2898
25.1509	12.9924	0	4.469	1442726.2488	5402907.3732	62503140.0091	658571.1304	3768681.9964	69921064.149	403096.9149	2831959.55	558855236.8848
1.6683	3.9896	0	7.8104	250009.9416	636220.5973	44871753.254	240547.0496	578786.5915	144542562.3762	124398.1192	306991.4825	20313027.9647
44.2788	3.5474	0	4.0667	1325252.8222	7318057.6902	37598403.9936	586724.4492	3572967.4965	102188268.301	340604.2473	3473996.4505	165648937.0961
53.9086	3.152	0	16.0491	52064.5075	144893.5359	15888600.8833	23632.8003	27334.3705	92917.9286	38649.012	71036.3316	8467585.8796
74.2985	9.6199	0	6.6857	1242566.7932	5089669.9735	427619126.2674	220337.6411	690088.0361	70099681.3202	161993.6402	827560.636	17050699.2664
7.7604	22.491	0	7.5761	1515738.9689	3725836.5578	41880016.602	754546.3872	2207402.3486	45074021.1137	574040.5678	1578740.1189	149686262.1772
16.7704	21.2884	0	3.4898	272819.923	651491.4547	10248994.6648	148634.5291	525279.065	10574749.7282	103839.6756	269185.156	12064283.3331
4.0411	3.5572	0	7.2251	1495198.5618	9571228.4743	276827706.5957	437465.6113	4704243.4165	320493033.1155	205396.0734	3161634.3204	1870741620.8404
11.9714	2.9311	0	1.9267	949997.1979	6994106.9981	80650779.2439	381461.8394	4059410.8334	290414383.281	160568.9538	2572515.1568	1715528421.9311
22.1557	11.4977	0	15.4604	316889.0569	791744.6677	3967939.4654	173958.7238	619796.0104	4408121.7402	120198.0216	325078.7678	6009116.7858
116.0009	4.0024	0	2.7758	1295695.695	6703861.3468	324386380.0766	486446.6393	2636059.3694	281392002.4269	187815.3924	869820.3623	23565892.5421
61.8227	4.9501	0	1.3199	246459.8415	961014.8912	45130471.9151	134529.3859	467409.6237	45252229.5386	105259.1386	448327.1628	75471308.5138
89.2194	3.4718	0	1.9145	381897.0209	1431961.107	57745116.6083	124703.444	605426.6586	38441805.2157	73568.87	213260.531	3726036.8158
60.966	2.3737	0	9.7802	1523544.2494	9596767.6517	283136993.9017	459025.9977	4749235.5256	325163759.9079	214799.0028	3204002.4221	1877028692.9439
36.7998	2.1752	0	8.0869	38815.5727	119965.3057	1163552.0756	32286.422	92553.2112	4134945.5863	17203.4401	62618.8813	2670457.7323
8.5786	7.2141	0	24.1972	1876943.2708	13338738.1442	850661497.141	684623.9167	5989990.4935	1241640046.4592	202912.686	1621925.8141	132809448.3624
24.6518	54.8983	0	0.2889	431846.8494	1612646.3876	25762159.1574	98883.4489	455511.7398	17621098.831	84662.7309	422099.5883	30166018.2157
19.1206	3.9625	0	1.0197	333194.8637	2846403.4016	130505033.4198	143305.3712	1316023.594	141835376.1146	114519.3553	916365.1139	177689343.0466
12.3004	55.4395	0	0.6394	506453.1671	1557190.1257	39948408.1215	171163.5762	708102.298	13823462.7932	143999.7205	608336.7509	33570162.0517
15.5669	4.8258	0	7.8939	1927585.3655	7010529.087	317413014.7304	717477.8392	4213999.2371	298752561.4048	338431.946	2124860.0056	274558222.3596
58.7108	2.7189	0	12.6049	276303.2065	687903.6655	59197634.9098	127678.2652	423405.61	47240293.152	68474.1151	244690.9949	13272289.9122
17.876	6.8687	0	0.4918	1360701.0161	6629050.9497	332500253.3715	590523.3635	3755095.5586	371301933.8805	327371.5944	2491959.8515	381762850.0613
79.8353	17.597	0	5.3548	0	0	0	0	0	0	0	0	0
47.2495	20.3973	0	3.7757	36200.3128	97621.7094	140064.6021	42209.8787	151022.944	482816.3262	22882.6918	96355.2981	306270.8911
0.5929	8.2666	0	1.6746	506251.8992	3230678.7168	20899672.8258	448857.0707	2114688.0188	46181104.0997	276854.0682	1656528.8966	42879044.1234
31.2876	8.7493	0	1.5668	1017566.1589	3262049.344	18214319.2813	490018.5554	2110872.0018	19762274.7359	507018.5315	2826730.5039	74429480.9654
5.8445	2.7935	0	2.7456	480098.0292	4849123.5763	379115322.3766	7309.2392	27560.2362	1441303.2628	5762.2682	15093.8708	301369.1993
0.3458	9.1371	0	5.7138	93070.0449	282035.9699	7788070.1785	42062.4435	146368.863	6682355.5093	31764.8791	110716.7364	5465462.5991
75.5597	5.519	0	6.0728	31783.5273	113444.2916	6741052.6587	23963.2194	47848.3528	6741052.6587	16078.6009	34597.6381	6741052.6587
0.5648	60.7553	0	1.6219	443894.3259	1410665.84	35200304.6283	193818.3741	788090.7675	19570475.4655	158690.6573	656510.1663	34511457.0761
26.5296	7.0486	0	1.3975	514767.0508	1877737.3465	14181063.1629	184521.6602	432720.9303	7957360.0029	170437.7038	652260.0756	51434500.2766
131.406	3.5647	0	4.8628	1407580.3428	9565498.9373	50023999.5253	363317.8652	4657457.7775	507352169.6582	213596.1113	2826592.329	603106716.9509
13.0308	4.5129	0	6.8475	1572567.0375	4036480.6719	58783925.1646	907893.3614	5142874.437	458944198.5825	579552.98	5296063.9948	473409489.9985
3.8819	7.3744	0	0.3846	46140.1182	203063.8064	122739573.1501	26728.4159	102434.6373	122739573.1501	26728.4159	91480.7798	122739573.1501
75.0205	22.6965	0	5.7428	57232.1643	216712.9105	6714676.1074	21251.6484	108201.8583	6714676.1074	16175.3702	85257.8545	6714676.1074
88.8972	3.1465	0	0.7654	59128.5445	338447.8954	220133743.2439	31899.4204	156452.5547	220133743.2439	31899.4204	137896.2233	220133743.2439
7.688	43.4749	0	2.6275	626829.9785	1691712.5046	45849774.1859	157143.9547	495542.041	28026483.7801	134280.6894	543404.9864	49642146.557
76.2817	6.1674	0	0.7033	1454643.389	6336516.6166	341924392.2526	651245.4181	4003394.9445	388775041.4047	260999.017	1826208.3013	376216863.0653
7.0646	4.3259	0	2.0544	1868302.6181	8883544.6816	64801237.4993	817507.4282	5400489.8737	207247834.6904	378049.8689	3729527.365	171457027.6852
139.057	2.9987	0	0.2491	217912.2298	1860052.5425	13403277.4054	75986.7349	558264.0467	11235906.6227	57187.6695	320222.0195	5458974.3777
14.5811	9.6771	0	4.8809	84615.1929	304021.7168	9199960.8189	49772.7253	191783.8665	3670392.0869	116970.036	577495.3496	16104032.4465
39.0371	36.4258	0	1.8392	305276.3649	975596.0688	8678379.3705	166021.3701	505237.8565	3148758.875	126951.318	350658.8259	2952084.0918
65.9801	10.7549	0	5.0752	616146.1212	1703354.7815	49660858.8695	68349.6601	204639.9555	4211249.852	58573.29	257622.6367	19143785.2319
2.4599	11.0714	0	0.3072	993717.7423	3784383.2461	39376647.3977	422265.5251	2153487.5578	103336177.8515	390901.8773	2115785.7419	72670907.3808
0.6295	8.4812	0	0.7125	1153520.4537	5623178.2401	40322446.4679	578095.0984	2072921.64	54681843.1153	370664.747	1744381.3479	88762922.8602
30.7205	6.9864	0	2.2264	654056.756	3784885.0652	25151549.1563	411569.6903	1689811.0498	46034234.8134	212324.509	1134495.4429	34066719.6683
66.2537	3.2252	0	3.9425	143575.4157	676417.3062	122740403.5524	88579.5247	231475.9029	60433628.4375	58873.1286	211670.3299	329285596.9156
21.8068	9.3357	0	1.0925	771788.0804	2547640.2485	84365512.8643	244267.0184	1299895.1437	34682072.2626	123749.1351	621095.9658	23611124.001
29.0235	6.8449	0	1.6915	891609.46	3140851.8653	9142993.2028	604682.9465	3739431.7484	71123514.5698	318065.4179	2464131.913	503519934.2686
62.5122	3.8117	0	4.6596	863004.5835	4515339.5678	20660126.0141	384088.9842	1690113.2358	18281491.756	363705.701	2094971.793	59248957.9229
11.5049	7.1381	0	0.3556	1286737.8657	5821530.5895	143327022.0052	607937.2452	3649445.346	151004335.0162	325221.9234	2320684.1716	125574966.6211
90.9705	3.4466	0	0.716	665699.1956	4458700.5364	41889003.7731	287543.4801	2042950.4623	35618157.4922	168482.4496	1039949.5969	27485730.3445
46.408	3.8806	0	1.1424	331462.6694	982726.2805	11912001.0729	165270.0171	414956.8033	6417328.9821	50271.6527	168150.1476	6490981.1981
38.8461	2.4711	0	15.2522	894748.3975	4359142.8885	76720492.8961	207218.7114	1775511.2497	370697701.2874	214168.2183	1043601.3358	47669880.8506
78.8496	3.9747	0	14.3319	211335.4708	967844.0765	28702296.994	44233.9564	192618.8618	13352429.8469	133536.3656	662702.2213	31017173.9896
138.6337	7.3826	0	5.99	194535.0407	707247.819	31092530.074	131219.5111	868235.0711	142906443.4964	89569.1008	733700.8649	142550252.1677
5.6719	53.8069	0	0.0455	360038.3104	1259104.8439	34890160.7317	109955.8931	434778.2989	19017352.9035	86341.4975	359669.3215	28616179.28
41.3014	20.671	0	3.1506	29965.5527	85771.3331	1275185.4067	61882.1787	273205.0505	16465547.6342	44482.8071	218000.3333	2577520.6428
172.5597	2.2902	0	0.872	59821.9295	211590.4737	11197695.7505	25847.5126	95762.9155	16160627.5892	11864.432	53601.808900000004	9091756.6236
24.862	14.6009	0	1.7788	23540.6581	68395.0501	293865.0477	43055.7348	170857.1474	14059469.595	28009.8317	134423.0564	9264908.0065
2.4641	34.6819	0	9.925	377240.3399	1200358.2051	12852683.1855	205515.6599	637323.5052	11451968.689	153567.9379	441021.8588	6410474.0426
79.2227	3.1787	0	0.7994	446969.7964	2048997.6645	140911726.5887	207840.3463	1212937.1604	151800210.4899	193992.2649	1373076.2293	116306787.7784
21.6786	42.2874	0	1.5176	993094.9865	2286918.1852	81942204.9896	359202.2083	1303080.6988	102652828.8767	258999.0589	1149422.7396	199597507.5239
80.9524	8.0154	0	0.6147	912360.2777	2988435.8964	20786813.64	401433.2371	1930655.592	27048878.4392	144677.8802	731801.9837	15171083.3281
26.0152	41.0409	0	6.6079	467810.6772	1571234.3227	50236147.9179	159582.6251	556747.2076	36435920.1498	110025.118	415952.3435	36570654.1514
30.2114	35.6253	0	2.4034	125073.2749	435276.6395	7667338.7479	42466.431	118317.3355	3548451.1316	32964.5111	88322.7714	3542592.1217
51.0633	18.1752	0	3.1378	350360.7126	1243934.9156	43756838.4551	78402.523	409006.4801	27846584.854	53581.9146	321605.0186	30336567.1147
15.6912	4.4605	0	5.8751	3360685.0911	20785834.5766	505940010.0692	1204804.0664	8221032.6772	351740450.0316	656275.8838	5265741.2088	540857906.3504
83.1544	3.3021	0	3.516	126076.4137	251658.2095	362658.2618	42232.0256	172783.2865	320668.8785	62899.6506	415938.8502	7921126.9068
24.5885	5.7326	0	21.3205	445471.4845	1414443.6747	66463510.485	236197.9786	737918.5434	45565003.3057	220142.5305	1510032.8431	166364891.882
41.8726	8.3337	0	11.9571	583115.2832	1025668.5716	2658305.8705	163059.3154	369199.5876	943797.6072	147759.4382	465359.9772	1738519.2272
100.0238	2.5647	0	1.2865	981983.6022	4723606.6034	337746628.0389	428238.8693	2377478.6613	242631636.0817	292846.2003	2749360.4377	1844345808.9418
17.6143	12.7021	0	2.8918	769148.3345	2492551.9355	28255620.0105	341987.6708	1303816.049	19666874.892	302018.1359	1488566.6084	68459545.3034
2.5952	23.4293	0	1.8901	954653.3133	2622690.5094	68393117.1218	445425.1879	1504553.294	58359394.7583	392561.1964	3266789.9703	168008666.0365
27.1847	7.1169	0	2.893	64206.9896	241436.1889	7515893.7643	100123.6644	327220.4116	31424517.9626	81473.3448	326449.7532	36253920.4014
72.1794	3.3352	0	8.0703	149173.5149	369471.1734	9173591.8757	108340.5755	221491.8517	22045277.9769	58393.2989	140438.0534	9299164.6325
76.8593	4.762	0	0.9846	712279.397	2566435.7151	121992307.2876	510023.0579	2492102.6403	140720567.2036	212887.3415	751732.2673	2665606.6524
0.6477	8.1007	0	3.0245	2231113.9717	17830921.3621	797619677.4695	562809.5912	3767282.8776	645488798.2009	250704.1715	1795937.7807	311907484.0031
10.3644	6.4265	0	2.7586	1572057.4486	14635330.7575	494327506.0897	974455.009	8631952.9875	948642727.9536	442706.7359	4140030.5835	579341266.806
68.2712	7.5845	0	3.2379	1453777.4964	12534555.412	516749251.8228	774281.9431	7956709.4638	784357378.632	407817.1583	4065063.6339	472209951.4315
14.2363	31.0236	0	9.8283	70911.2146	237233.6223	2763393.3163	44003.016	139289.6045	5619521.3166	32948.1915	108228.4583	5594309.097
2.7683	4.6616	0	5.4231	171185.8086	433042.0462	11375719.7654	127460.8555	261319.6393	27625402.3581	66890.5336	157540.0849	9103049.904
39.8667	4.5134	0	3.001	2189625.885	6878405.034	28667955.651	1300312.9768	7927963.7931	193273217.4256	646408.1121	5423205.3498	352827995.828
6.3875	7.9496	0	17.6715	1552169.7849	4381520.6283	47418868.7215	623743.8546	2723651.91	77261218.2548	340469.5158	3047598.88	187881694.546
72.6552	7.0806	0	0.6181	26004.6024	90345.2683	62237418.4108	16178.4182	50916.2668	62237418.4108	16178.4182	45978.2406	62237418.4108
246.3303	1.8366	0	1.3315	16303.917	18759.8662	18759.8662	10833.3745	18759.8662	18759.8662	10833.3745	18759.8662	18759.8662
7.2772	6.4362	0	0.9174	1566194.2974	14648519.3005	496741700.2643	829378.3853	7853184.9074	760784162.7336	414962.3755	4047178.1941	453748756.535
16.0381	6.6591	0	0.4417	1479650.8403	11010426.4471	996421948.1722	245912.4111	1327225.8823	246650936.3986	158920.2723	1271769.0001	445759143.7774
63.0715	19.4536	0	4.941	0	0	0	0	0	0	0	0	0
18.5896	4.0063	0	4.5738	32312.7205	77087.0125	2029415.4628	173069.4541	869539.8207	195502954.037	47831.8103	171011.6793	133751088.8148
16.321	3.0043	0	12.4815	219310.1541	925173.9792	87049400.2419	226970.0786	669109.8995	83298462.1523	124029.5783	450904.5548	93467679.6088
101.8713	3.5719	0	12.5683	277440.4601	2013227.1613	46319110.9518	80882.9863	269257.7675	24298609.06	75452.9039	351518.5792	66649314.9966
101.5453	1.8433	0	0.594	1008282.6943	5233485.8787	93402379.8022	568949.567	2736869.3333	81122162.8614	222713.3976	1328225.4612	24848443.8203
225.3165	9.0552	0	2.0366	6468.3619	18006.5297	14066930.0635	3737.9752	10660.3364	14066930.0635	3737.9752	10177.5333	14066930.0635
36.1434	25.2696	0	2.5408	446949.6827	1756437.698	14900307.2876	103554.1239	553587.0167	16490650.6936	72188.9358	432848.3564	5471338.7183
17.3584	5.231	0	9.3214	471812.5859	2606159.4014	53906457.8441	217706.4083	710047.5322	124710443.8801	152713.0202	632395.5315	77692129.5091
285.7	10.2977	0	6.8509	20110.2189	163107.6976	42704938.3441	0	0	0	0	0	0
74.6704	3.1459	0	0.6113	484852.1437	1355203.2886	2054575.7865	255467.2617	924865.7347	1901003.1642	108523.6536	360790.7684	2042778.7343
30.9722	3.1243	0	3.8873	525122.7113	1803205.0603	85474467.317	246649.1146	594242.8736	74262877.8736	142700.3068	570508.1487	126948010.4879
22.6406	17.6566	0	17.8261	569504.7971	1199849.1843	4558238.3481	366633.2901	1280043.6315	10890776.575	248468.0234	1263654.5663	159360845.8536
85.6335	3.9342	0	1.0864	908311.1958	6045055.0462	470025366.3859	517238.6007	3539234.9028	479785494.8092	448281.7993	5473225.0318	944144226.3562
2.4051	3.8663	0	5.6403	711386.1179	1498125.6253	9292726.7462	220244.2013	607207.6277	7354101.9948	178458.1864	585879.0604	8463991.2372
28.0111	3.684	0	1.9618	715510.238	1497124.8492	5494927.6946	215709.4326	605784.041	3378464.7151	169167.7726	566807.7752	4700815.5279
101.9731	3.0158	0	12.506	323431.1722	653115.3114	6131323.8806	244109.4266	416956.8066	5927513.9474	130021.0503	383498.6024	60373196.8925
36.8859	3.9269	0	0.9463	1497822.9209	11149059.0247	1004548815.0264	391655.9066	2129284.6549	445051878.4013	184930.6446	1394191.4298	582249901.4824
13.0721	20.8326	0	1.4006	1350573.0342	4751738.8454	169497166.1883	527079.2734	2806776.3746	208750716.2341	640135.0194	3825193.6041	340094101.0708
4.6158	5.6231	0	4.0073	825081.7546	3823947.1675	37606595.6561	423171.9468	2014494.8101	39774708.3653	393333.5615	2322286.8163	77592649.2916
2.1487	3.0733	0	21.5247	2378521.263	17166401.3737	967483029.8871	607790.3561	6546408.035	1634290480.0809	213503.9535	1545464.257	54247611.1128
97.5632	7.6963	0	2.9872	580277.56	11160707.7404	1330934063.1862	113841.4231	914238.7343	859733846.1794	72737.6747	598070.9422	1140625431.1618
8.7772	7.4392	0	4.8112	3037633.8456	17554140.2503	621927494.2902	1306920.266	9895649.6229	858849634.9564	860850.8912	6229291.9597	615725472.7579
47.649	3.6876	0	1.9577	66179.4091	391782.367	238620240.7085	34677.0417	173572.1825	238620240.7085	34677.0417	153736.9556	238620240.7085
20.4134	5.3915	0	0.9479	436336.0128	3399664.2275	97701049.0821	171034.2937	1260954.1322	84159583.3194	120658.894	1084346.9654	169591810.8842
45.0937	7.9586	0	0.8625	912434.0226	3457125.7614	30894359.2377	525723.4558	2233726.8806	56593727.1949	236163.9628	1231738.3115	102458578.5844
114.6485	14.5101	0	6.5766	0	0	0	0	0	0	0	0	0
12.0744	11.2145	0	0.7809	254667.6521	2519243.5279	74889001.5006	126005.9026	979447.558	102262691.7166	80530.5592	421592.9691	43290285.8155
20.252	2.985	0	11.1417	445807.6908	683807.5835	20661131.7673	330869.8094	760687.9734	114724957.5679	174951.9768	589767.5006	74350204.1929
1.7398	19.3088	0	3.7694	578521.7159	2175866.0425	26435813.3097	182529.1329	828950.7279	32718821.3164	121536.75	621031.4914	21705212.2854
28.4702	20.8206	0	5.7627	983730.6369	3599777.5304	76000238.3151	286447.7378	1328244.3441	67398553.8624	186074.5639	994870.3265	58878070.8822
49.5465	3.3395	0	1.7606	46642.521	92679.4364	4984550.1265	119251.458	388657.8759	20010194.3026	67989.174	177988.0311	11459737.2226
39.9004	26.9136	0	3.4051	1465529.2641	5185281.7805	142810923.2409	485847.3947	2261463.3462	152645314.1074	296434.7147	1703441.7777	126080589.4682
0.1804	9.8857	0	4.5735	252787.3632	700772.2186	12191808.1268	182564.5102	468120.9277	14603312.0958	418610.0374	2238504.144	77545225.1709
58.6674	7.4259	0	0.8464	178721.4372	427665.9492	17521112.0226	110904.4145	337026.3587	21140294.9582	172909.5137	814508.8844	77314852.3956
83.8943	7.6411	0	0.6073	160894.9423	468896.4638	2025718.1063	139790.3044	313310.1853	2055834.272	283976.1473	1555211.742	8612615.4342
6.0381	7.9177	0	0.9609	1709167.876	5901605.2342	47393554.6601	805525.9712	4584969.9861	438367474.3302	483275.4609	3594397.8206	373565943.9868
5.6867	5.5991	0	2.1081	1858592.961	11765768.7649	302398001.0543	861875.9591	4667978.8626	115872797.4027	322547.2336	1560752.8593	95445207.851
22.8641	24.4351	0	1.6687	178026.6955	500534.2138	8342571.8505	162150.4877	749747.6308	16594118.7204	168944.1548	887013.0197	32835810.7596
64.4471	6.6602	0	3.1041	0	0	0	0	0	0	0	0	0
35.2724	10.0492	0	2.2459	174888.2684	479627.795	2065398.0555	150723.9603	680105.7165	13596910.474	174113.2335	943313.0071	40262276.9016
41.0267	2.7128	0	4.755	475599.5527	1608103.2521	13695185.2876	212274.1284	1128258.4796	16013542.0452	171131.8661	1019052.505	64178170.0006
12.9238	6.2112	0	2.0593	1520894.3278	6139045.1223	360349007.963	714218.184	4030420.036	405404155.1018	327539.7127	1993456.4321	397216161.9785
18.5901	18.7342	0	4.1127	236053.8153	830128.7842	18637370.3705	169602.5314	862858.9968	34050449.5219	291336.2815	1321425.079	35135789.7536
5.0588	31.8858	0	14.6659	606509.2758	1323393.7928	18603401.7687	434223.2029	1717536.0695	22435935.3023	396035.8506	2051968.0475	191105288.3435
18.4091	3.5014	0	9.645	2134519.6185	16105219.5047	983819293.1629	486883.56	5765768.9211	1650420032.4643	190921.6553	1326806.2394	36148308.7321
3.5007	7.262	0	8.8612	1139663.3943	3203010.3659	123508786.2997	506226.9818	1797271.9148	135359625.8411	231050.2581	772528.0669	40172984.0226
47.8781	3.2084	0	10.6799	718662.5599	1414915.8581	39181835.1898	350194.4211	924326.726	52808199.8275	137125.3865	375633.7259	25735838.0145
8.5253	7.4769	0	4.1745	1118848.7634	2703863.7174	54759695.4936	618316.8482	3312879.1447	441920692.3222	436598.1799	3060086.1634	376914092.9369
21.295	22.0947	0	8.9595	203023.8275	634965.0895	14142775.9825	78988.218	577109.723	2074141.8886	56626.2041	514082.3232	9732513.0296
50.468	8.2249	0	6.7437	59407.9521	270788.3272	12919561.9055	20803.7747	88829.2602	9462793.0034	16390.8724	65920.8226	6944810.746
57.5415	11.1191	0	1.8179	387925.8152	680643.0241	5079390.8412	254904.593	893027.5031	1827975.418	222606.8799	1142971.9973	161079722.4577
20.5012	11.6779	0	1.7481	189203.013	2055995.168	53093559.4154	95861.5172	763370.7031	24042545.3352	93113.752	636215.1638	79078626.6249
65.625	3.7401	0	1.7922	736253.2762	2029999.6363	92904956.6189	328654.5889	751052.501	82056877.2755	183425.0083	744572.0178	220579255.8076
42.017	2.8891	0	1.4001	2805677.6827	13288110.0713	467086404.898	1215419.7267	6708293.3049	645354099.7327	428600.0687	2708011.4127	70596369.2121
20.3441	4.1234	0	4.2753	1010813.5422	2844606.4729	45157822.4654	337649.6946	1067739.6645	16428509.6079	285935.1265	1531181.2526	18584340.5091
42.2959	3.2182	0	2.7848	746714.6516	2233970.5353	23187792.3746	344316.9211	1395800.8069	19748880.6839	91974.8247	376775.2965	12269822.8845
12.7045	7.422	0	1.3236	1028404.6681	6998407.4534	212908034.8071	437443.1979	3430192.168	237115839.5227	222953.8089	1988886.5129	216365528.7903
14.9017	10.0513	0	7.6267	94238.8752	339194.2903	10246782.1326	87262.6956	303927.2185	18069675.9909	78442.9232	277408.8625	20287095.0925
50.297	3.5361	0	3.3776	1000858.2212	7164436.1468	122858887.9217	213895.8683	541666.5405	10015431.7135	201727.5612	1452825.3995	11330027.7396
1.0249	33.7682	0	3.236	2532876.2897	7676887.9894	239668684.2386	873939.5407	3698401.0908	270936220.1125	553565.7334	2949057.1579	341414874.439
3.4205	3.7267	0	0.4476	20184.458	62796.9122	131010.6606	26.0828	26.0828	26.0828	26.0828	26.0828	26.0828
82.4597	2.9847	0	1.734	75977.1726	479523.2836	271294325.3661	37290.7585	198620.7632	271294325.3661	37290.7585	176066.5301	271294325.3661
1.0939	3.8312	0	8.2351	55088.8875	194834.0628	3932195.0296	82343.6037	334693.8841	4953827.8345	50568.2784	205986.7638	4768766.6758
0.9964	0.3015	0	8.94	103118.9646	402085.7634	12899855.5678	65837.3908	243992.9282	11584288.0473	44126.3138	166664.1805	12185665.2175
13.1974	5.1842	0	1.9145	49302.5582	149642.3703	302858.406	80115.812	323841.9241	1964920.9794	48373.2796	195244.1996	1201797.9683
3.4246	3.7537	0	1.2851	19324.5812	59741.0229	125314.1878	9989.5253	36178.8884	651454.2542	7112.7565	25112.6463	390720.8622
3.4266	3.7632	0	0.4074	19462.9291	59998.3671	125455.2707	9982.1425	36367.3033	651551.9561	7078.8674	25076.2427	390799.7348
0.9964	0.3027	0	10.978	26803.6357	104531.3219	3346548.5315	16515.2392	60798.3476	2734017.7117	10386.2551	39886.0375	2966905.9592
10.2972	4.6327	0	1.9839	652254.3132	3359167.2644	158443643.879	317099.9169	1720803.3734	171127941.7402	227048.3248	1473854.5681	131076017.59
4.7398	3.9586	0	16.0543	1427148.6117	5547158.6296	189526121.5191	592435.7634	2382070.0347	156535017.024	425107.8314	2606268.5749	323821681.0908
0.9982	7.0484	0	12.4498	1371032.2469	5189826.8021	152978022.8327	537092.5188	2192878.6883	131711413.4212	389061.9591	2464408.1866	296574989.9217
24.1622	9.4401	0	6.2078	236727.2217	797707.9961	10653695.7618	187932.6746	911805.0911	23738443.3004	221772.5874	1274349.1894	49863882.7399
96.1686	2.8704	0	6.5509	220317.8242	757897.9417	3989813.523	154642.6066	874960.7717	15239744.9214	203282.0132	1258447.0894	44731380.4956
33.9008	3.0514	0	11.8121	1546038.4235	14880251.1034	989851854.8131	366708.9408	5129112.4045	1656871403.7489	174634.1692	1311961.4177	45580428.0013
0.9985	7.0748	0	12.4047	1397300.2789	5231663.9303	147115444.6303	529451.8446	2167383.6277	126463060.7592	383780.6204	2441837.9919	290533506.7308
0.9986	7.0877	0	7.1874	1409987.9357	5251311.1836	144181209.2987	551405.5174	2249222.2537	124972657.0571	399458.5731	2495562.7177	287918164.6919
0.9986	7.1002	0	6.7754	1423194.2567	5271507.5605	141247216.6284	555541.6637	2264907.3699	122657931.6908	402831.1753	2504968.7945	284782646.9826
4.4397	6.6119	0	1.6648	1819439.2246	8850982.5661	388494550.2419	886696.5873	5073443.2898	433726033.9061	495184.07	3231209.4023	441566630.6142
1.9975	7.1544	0	9.3432	1445662.5855	5276561.7493	132235400.4608	566897.4076	2307648.3802	115455804.5195	410563.6952	2527067.3984	275324072.1224
0.8997	2.388	0	10.7139	1434571.7639	5589465.9323	192652748.3892	598084.8992	2399623.0753	159417543.8527	429859.504	2620744.933	326912722.6936
7.8958	3.3765	0	1.0887	1439500.1597	5234669.8142	128928038.6025	563923.378	2296299.3749	112764543.6112	408351.8872	2517297.8559	272069313.1427
0.9987	7.1875	0	4.5041	1439500.1597	5234669.8142	128928038.6025	563923.378	2296299.3749	112764543.6112	408351.8872	2517297.8559	272069313.1427
1.1496	2.1419	0	4.3701	763187.2642	2291632.0841	25581480.0727	356660.966	1431913.9819	23187309.0498	95980.6795	392998.1092	15500829.1183
4.4157	6.4935	0	2.4017	919271.2886	2629195.1086	73747629.5283	452388.2863	1225714.8259	51828277.1864	223533.0566	813643.5876	44912335.2143
94.6309	3.6226	0	5.6472	633957.0789	1639078.9254	1733065.3454	336800.7473	2216102.9346	7364586.5234	78803.5494	536943.8702	4669653.5466
0.8732	3.6467	0	8.3334	1458536.8378	5717889.6882	201955869.1717	615513.8788	2452619.4776	168327511.6444	444510.9792	2665643.3723	336109599.3817
2.5559	2.5981	0	4.6385	1458536.8378	5717889.6882	201955869.1717	615513.8788	2452619.4776	168327511.6444	444510.9792	2665643.3723	336109599.3817
0.7565	4.143	0	20.1118	1466915.074	5760065.7824	204961435.1126	620780.8254	2469070.6269	171259104.2583	448689.0491	2679769.363	339097228.5873
204.8679	3.4482	0	1.0901	486170.6116	4255411.6353	368610233.4477	177929.2697	1754053.8761	339002970.8926	97862.982	958261.1877	228147970.7961
0.9323	2.7123	0	13.6595	1494418.7568	5884456.486	213401385.9499	642208.6069	2529542.8414	179534315.9675	462800.7324	2725392.8754	347491669.7518
25.8171	12.468	0	0.6724	289216.877	2962946.3074	76837311.7304	132431.9623	1167880.0076	46503002.4385	112389.1528	883437.3616	132798540.6816
79.3265	2.8618	0	2.6901	816233.5746	2773506.1755	132221902.931	315398.3339	1030364.242	45536448.6172	218245.5995	967703.663	71640384.5136
23.1463	9.3242	0	0.7651	1621325.8626	6348465.7752	231576086.6682	750693.4911	2904258.2899	205463153.0448	554568.0817	3046105.5848	375659527.2606
18.4542	6.7215	0	0.8022	901542.8433	7276367.4341	171704137.357	356084.786	3209950.7536	150816932.3855	185818.0428	1444762.3626	166670861.7952
15.3465	10.372	0	6.2568	145269.3201	543461.8495	16728709.5876	95845.7416	323290.2086	18469802.8617	89618.914	454524.7719	24359694.7463
2.7054	7.3254	0	1.4461	2142920.9004	7761192.1047	277153984.8056	1020870.1455	4757189.2645	307077615.5084	271508.6549	1469693.0763	7286010.2955
86.0002	3.2839	0	0.8037	414523.2226	2608831.2088	22614554.5535	188281.1231	1319376.0088	56314999.77	117893.5402	994420.0488	168644891.1177
32.8359	8.5577	0	3.3108	303249.1331	3184827.849	46692862.3276	72353.5826	642237.0985	45958572.8261	50417.4713	420933.8838	66380460.5062
15.6217	4.904	0	16.4593	326198.0156	1669748.6847	43427047.338	37714.3248	216792.7411	17398698.851	33961.5599	234115.2711	35983136.1647
88.4004	7.4595	0	4.8736	1186172.3621	10372186.5813	814473429.4649	316585.2133	2408626.9893	180206761.483	334632.41	3116177.9639	322028250.3797
71.2036	1.7845	0	2.3811	628385.4654	1996938.3075	18378419.4254	163539.0657	378156.0432	7076519.5667	69142.5681	238046.1655	18853676.0809
9.5225	6.1812	0	2.1989	1477186.495	7672030.2256	226378433.1642	729063.3348	4072069.0842	241727144.0712	453144.9657	3160777.5757	206638821.0397
88.2092	1.8956	0	0.7136	937708.0271	5347874.7637	50079761.4291	468938.8152	2665475.1136	54578366.0623	263201.0558	1844594.2903	55037699.5569
35.7728	7.5235	0	20.1275	807459.5007	11362013.0924	438620135.3768	77402.7389	538311.4806	2258401.567	55929.1826	472249.2821	21782452.7494
74.6726	2.9671	0	1.4173	754679.1296	3197316.6812	225179415.5132	382949.8766	2064944.9335	240040401.1623	124234.7891	473588.4964	105413506.9552
4.0691	7.7709	0	9.8652	540183.9626	2350441.9853	42937034.8309	159848.9801	1784248.8181	336441254.7297	104776.2407	999064.4236	280703675.9243
27.9094	8.382	0	3.4498	155030.3191	578455.3702	9740366.8789	52747.2581	198341.2409	1359811.1203	33644.0588	122401.8744	649047.6064
23.5505	5.9678	0	4.2267	591721.4249	3894433.9906	301942389.7909	184175.1331	863388.4809	58522500.5887	140542.1297	733018.7618	60941272.4553
64.2825	5.5038	0	8.5339	83318.3431	494150.2356	10831818.3465	103292.9396	1364944.0736	324965548.8504	61170.1738	620144.6578	248044283.2813
42.6901	2.3426	0	0.9536	1357948.8846	6078440.173	58811404.8135	660941.0333	3631010.9325	55239321.4256	266439.4437	1653598.9486	19432018.9746
5.6509	7.2384	0	1.9433	1368901.6921	3869786.7933	109732077.3976	633739.1629	3356906.479	486979306.7379	524682.6352	2927171.1413	550292699.7558
1.0121	8.0396	0	2.6897	925198.5337	4205866.6073	109809680.439	228477.668	1659732.5262	19195664.9255	121437.8937	666501.3472	13003214.2861
8.0667	4.082	0	1.7904	925198.5337	4205866.6073	109809680.439	228477.668	1659732.5262	19195664.9255	121437.8937	666501.3472	13003214.2861
48.1866	6.7442	0	8.6323	80927.1345	422187.6545	11923892.8494	72098.7359	468882.089	15402629.0048	51062.2408	373868.9781	20950167.7196
46.7448	16.0799	0	2.349	115805.8677	575425.3923	28813848.0061	35680.7724	150761.0642	17205259.496	32195.0279	156102.5925	15716260.7679
3.3558	4.235	0	2.9506	203630.2499	364546.2974	9030252.2295	229721.649	744860.7865	104148623.3033	97069.4697	308538.2994	50686534.2893
59.9862	3.1429	0	1.0587	1130633.1605	4829422.511	158778911.1512	651269.9526	2805093.5554	205981273.2219	449954.3983	2703305.3	323402277.899
42.3675	4.2053	0	2.1638	41685.7383	178770.1545	3037145.7356	47023.3951	304483.6833	8326608.3733	27161.1924	187509.1898	6993828.1513
39.7864	10.032	0	7.6354	2487897.719	19059791.8634	764944155.2821	266373.7301	1576914.9434	44201384.74	188605.545	1198526.7665	47975237.7759
9.2885	5.7676	0	0.8514	713982.8006	2364175.7434	26711772.7632	200516.2843	548538.3535	15413434.3406	103967.5718	370160.2615	27219946.0733
50.7002	5.7063	0	3.8131	2403007.184	19530436.489	1862102358.0429	943220.9127	6445325.0039	1822339512.3632	493574.3893	5387836.7237	2456910321.1794
1.0241	11.7831	0	11.8184	1089813.6937	3268045.705	26584205.4676	538159.4943	1697063.7129	19860021.7866	204843.3574	731462.166	18473836.2043
111.6943	2.8008	0	6.7323	134128.1221	524746.1682	27710073.5357	70362.224	222057.4212	16102936.7381	40457.5554	118044.1041	869084.3246
84.0148	3.3192	0	4.5758	1077742.2868	3098315.0266	9565149.6542	534356.3277	1695919.8991	11177728.2566	194518.9595	741625.1614	8508153.5628
0.4506	7.4908	0	8.0864	1067071.3434	2741661.329	34331383.9115	606234.3314	1994472.1041	34963506.2611	506687.1612	3034667.7324	43672396.2469
16.5692	2.9711	0	6.2428	128865.5301	374901.7111	11428152.7946	54776.3996	184825.0503	13322458.838	46685.1414	200457.2515	20248732.5418
67.7649	7.0186	0	2.543	1910357.2066	8284065.6461	59202659.3397	698988.3431	3469520.256	342259835.0053	331294.6653	3118388.4895	318603832.3813
40.2641	2.5009	0	0.74	1387797.0589	6144960.8729	58364506.88	691996.6877	3655060.4349	55365045.2149	275847.0076	1641845.9463	18513471.8495
29.0096	29.8093	0	1.3125	1999494.3522	11170851.5205	504721592.6083	820611.6117	5648314.1429	517565012.5669	572914.5139	6717020.526	1097545824.4734
46.8861	3.4373	0	3.6122	296230.4091	1814028.1056	155926562.3686	208261.9884	783288.017	108269638.4662	53330.8276	244823.4956	56526219.6659
80.861	6.158	0	1.0755	40937.0266	52540.5677	52834.0094	28329.4651	62109.3775	1096972.67	72546.532	237796.3239	2577199.3375
65.3382	2.4944	0	3.3335	704443.2928	2353441.3029	12032535.1939	169836.5299	573387.8127	7280002.3402	121294.2636	301442.8689	7099090.8426
16.3305	3.7708	0	1.0843	360998.9291	2927827.3065	63435180.2897	172077.0651	1218563.996	58482076.5655	189419.1323	1117789.5376	56380874.2808
114.1302	12.1488	0	0.5027	536986.765	3887261.3798	70051337.2772	213161.8338	1331598.3986	88901492.5011	170506.785	1172127.6589	153804818.2782
38.2847	19.0754	0	2.6102	336895.5051	1090253.3325	23747369.4343	201910.9746	1088907.6685	40942599.5937	154888.872	993346.8695	79197933.9409
50.0781	3.9346	0	5.788	2026919.3431	27142930.2936	1303583985.5798	417823.2316	4558189.5639	566036042.0062	158950.0539	759393.9973	25473593.6529
9.4527	4.3842	0	1.0628	2575381.4179	17930852.8257	325864852.326	1082890.8919	6091839.9699	128383463.4139	362750.2701	1850755.0733	37892835.1003
46.4729	3.4405	0	7.368	835117.3905	1862776.8525	38496157.2097	729230.7505	3254867.5654	63026210.2141	457595.0009	2570608.9883	58334450.3467
92.0093	6.632	0	2.5972	2817581.96	35808955.8155	1746964647.8887	818379.9513	9970128.2122	2338672862.9791	205027.7224	1590990.9469	89120935.8937
18.6302	13.3477	0	4.2133	2888660.1352	35979321.4213	1737534116.9305	871181.2766	10090880.8122	2328861352.9985	272096.321	1724129.216	82969236.9636
101.2246	3.9211	0	1.3885	1086397.853	12070760.8058	1825714800.5947	478279.6973	4780956.9573	1815950875.6879	99229.7123	413465.4003	16559676.4673
81.7085	2.7606	0	3.3471	649095.4035	1942712.4953	5190829.4839	302891.9933	908986.4222	46164795.3714	131541.5711	401301.4444	6102893.9979
29.6135	17.2851	0	7.2493	2336677.294	28263660.7947	1286695721.9129	389347.1148	3699376.2732	416041201.8508	150273.5483	641362.7041	10645912.4441
7.7267	5.128	0	3.1163	3352604.615	27468136.2161	1800867839.1791	1405205.6568	10581047.5314	1976353249.6695	597763.7629	5083746.5803	770472738.4132
9.8111	9.0375	0	40.3176	3689698.3684	33884143.2644	1387369377.5019	669930.62990000006	6868052.2024	598182532.5054	469118.1132	4057872.1514	487885030.2294
62.6493	5.1345	0	0.7608	70177.3021	233815.1132	9094947.9233	47612.8456	125415.687	9907140.6152	105008.5326	265397.8107	14483204.4317
4.2581	11.4515	0	14.3158	3427103.3322	33179188.9879	1398356059.417	517557.8271	4745763.1283	473210370.02	327878.4688	2799024.2155	451093608.6442
69.526	7.2203	0	13.1784	383206.1453	6031438.7164	185425629.4893	33422.8843	85954.3441	2941352.4201	21185.648	119802.9445	16985525.9059
15.4739	3.2862	0	20.9949	561167.8489	5011780.1368	149477619.9236	233691.2723	924463.992	92801366.268	149298.3098	716152.1347	166308315.6945
30.152	16.5943	0	22.6365	3337011.683	33081622.6647	1409013572.0799	588314.978	4986553.5518	493369953.2892	353442.5458	2820304.0981	465511745.4335
7.5076	4.4653	0	3.3851	1967876.988	10346418.0675	234384078.7057	918622.6837	5763290.0151	278891111.1713	382804.7502	2409249.4824	47590777.0897
7.2025	10.9927	0	14.2571	2550094.3421	19370951.8944	775924806.9936	450290.8493	2732741.9519	98460994.4111	320469.3814	2133298.5468	121101635.5629
12.2878	3.328	0	19.5895	81085.3916	349718.1361	9272229.2146	204324.9149	1214277.1433	52655846.9545	142353.9769	983900.646	71638087.0376
85.0271	3.1761	0	8.303	665075.1212	4964334.4442	146427901.3103	246148.5467	848471.2199	55120729.4191	187563.4737	926185.5371	287720445.1878
28.1689	3.8806	0	6.6479	30493.6762	34669.2285	34669.2285	69177.5597	260530.3863	354772.072	51924.2383	251305.5618	449582.4191
114.7417	11.6523	0	12.1629	60072.9929	128558.0116	2164421.1695	18133.8242	20528.7609	20528.7609	30997.5137	73848.2043	74675.0624
63.8476	3.6182	0	0.8955	219350.1282	743920.4939	11116614.4903	124107.7044	441420.7344	11825698.4976	85815.3215	278051.5827	2719853.9175
3.4552	4.0278	0	1.5872	3227024.4704	16548547.5228	777182725.1691	1353684.8391	6878117.0094	707480810.9965	578381.7664	3301554.2179	699594602.4103
78.5976	1.3058	0	1.3452	2481441.0566	12306697.2313	74873207.2875	685453.5127	3865457.4347	63704873.1868	167548.9968	970145.9202	7436344.7967
24.2529	7.3594	0	2.7979	207500.668	1699093.7369	56054773.2051	95211.9566	608920.845	128332001.7477	129839.9024	1198715.8899	323082709.0424
56.2751	17.7449	0	5.0846	849919.1183	11430425.1003	435841533.7847	124070.3786	586473.4062	47077331.6392	84101.7387	462884.9373	33445515.1424
24.2084	12.67	0	10.2529	2760168.991	8857052.9627	261372544.8743	878056.7904	3710054.7141	291467826.5446	550935.1391	3096396.4269	362710525.5599
91.6271	9.5137	0	7.4502	1018549.4057	3247610.2625	13158640.9443	101709.1504	339221.259	832142.1055	55453.4221	82556.9935	113499.9538
117.0351	2.3412	0	0.7982	502217.4632	992426.6315	1012002.4652	396030.1932	2356904.2637	663852610.2948	376747.9597	2550982.3368	707666007.7074
32.1565	5.2809	0	4.6008	757439.641	3021346.6333	35011426.3055	376480.5008	1724799.593	41355559.7905	360024.6154	2511297.0039	446414587.3571
23.1207	4.8175	0	1.7754	2003898.6884	6135224.4233	115092983.4678	1361631.619	6702538.9838	704118651.8044	486798.1395	2971471.1677	499152646.8592
26.0731	15.8182	0	3.8316	2264645.4355	16756476.9105	606795542.3182	466456.1168	5885041.8048	584642750.4307	283570.2832	3099616.5589	458279162.4645
2.8926	6.1538	0	3.1837	740184.4517	3094793.8404	9132152.6163	425164.3859	1915953.4782	25280742.5013	127651.9392	391976.625	17531396.742
5.5402	12.0531	0	6.1041	436263.3905	1488945.0883	28190843.0394	269995.7465	1496320.7621	47728486.9937	194696.4631	1252149.1939	84249912.2094
33.6159	6.0745	0	5.8605	1270232.1175	8261044.9067	686232588.2525	360489.7722	1561800.1429	27952169.8563	283054.8521	2240546.1274	445384079.4539
33.4663	3.6095	0	3.9342	4184813.9333	41753532.6452	2014407895.8508	1557447.3294	12891532.0228	2590725623.2886	691945.7251	4661404.1971	504341435.4372
29.272	1.7994	0	0.9633	979861.2503	4208938.3552	272507311.6385	499864.4753	2577131.962	288134940.3177	206738.1888	820684.0629	143008299.5267
7.7322	5.3379	0	1.3984	959182.2805	4559593.6575	204366951.2044	273699.6998	1578274.1875	191648594.877	515502.4949	3211828.0408	484196423.3638
5.7375	14.631	0	2.8415	965274.7751	3565844.2839	45429060.9268	44086.2861	86624.98	329607.6412	129234.5885	300551.4792	1390347.2382
1.8028	14.4367	0	0.0546	76446.3463	147927.3387	278262.4807	319999.9449	971907.0894	15317575.1704	257279.5838	916874.0123	21255054.6114
79.4933	10.607	0	8.9381	1663364.6692	10706556.6995	155202353.7266	439207.1554	2307532.8239	445482054.1843	358946.0304	2302046.4661	80281523.265
4.0074	16.2438	0	4.4582	3252177.8814	36976859.6048	1769894267.0549	956022.7217	10179728.6563	2350088773.1603	452486.5323	2669596.7677	116081900.9394
45.6474	3.1212	0	6.9395	175723.1923	570556.2374	10257847.4397	84696.5853	140358.3023	1373459.4677	62601.7075	131044.0248	4991792.5966
6.9398	1.8579	0	9.669	70.0881	70.0881	70.0881	9099.4934	10041.4885	10041.4885	6969.9218	11861.6776	915676.7744
20.5879	15.1689	0	10.083	957952.9142	4770600.8625	131041721.0578	222880.1014	1271071.5814	87100860.8846	217566.5058	2147545.5307	462861451.6445
57.9207	20.0789	0	13.4563	70968.0546	251288.7236	4333184.2658	13508.9087	55110.9636	120758.6367	9360.6439	46801.2643	143840.2324
45.2892	3.3887	0	7.93	14397.9789	64379.0094	2075406.669	146237.8688	450621.5916	8191955.4054	82177.6162	203519.0143	1929423.5478
9.7626	6.0271	0	6.5375	73980.9882	228484.7907	8158055.8626	295887.4739	972010.8904	23004821.2561	144008.5159	698555.9086	28034607.2701
62.3798	2.7261	0	2.2147	2091146.1551	7756536.2355	116300525.7227	786326.363	3766039.2237	125743118.9115	386021.3652	3089032.7937	527221971.835
68.1652	5.0152	0	2.3706	1198468.3517	4840713.3885	175531686.9578	821881.5402	4344203.6894	390435803.3511	439172.7737	2972685.8918	509768371.365
10.1544	4.5767	0	1.2226	946239.6217	4546060.3607	208171886.7335	237670.7133	1501220.452	195104682.8129	476470.5665	3159932.0321	487660651.686
75.9298	6.7183	0	1.8163	762889.3059	2721985.2499	27912376.3209	274274.3721	1254663.8004	38320615.7723	217123.1204	2066497.0825	449131806.1979
87.5957	15.3761	0	2.3832	547617.4882	5736962.4287	670129588.1132	114164.7148	397895.2671	1347911.6183	81482.9158	216873.3475	6023153.088
10.7153	7.2229	0	4.1346	1577390.8919	4623277.9037	243402081.4903	357576.3084	1075903.375	157631369.6269	309026.6027	1200788.4186	325577553.2876
17.5083	2.3053	0	6.2954	425286.4566	1784780.739	4415608.4427	133679.4516	622503.4511	26919441.9429	154256.712	1551867.1201	383685640.7021
35.2397	4.2758	0	7.7768	2016384.9542	12710638.6473	356622071.793	723410.873	2879253.4656	57280597.9667	228057.6049	656480.1841	8311146.2086
7.616	9.0116	0	6.7208	2274417.4052	9731426.2983	165170101.5397	677889.3789	3144477.1713	130930073.1654	641623.5884	3642614.1486	103166687.4574
120.4688	4.1801	0	0.9895	432752.5386	3129955.369	45771612.6568	195447.5698	1506457.1513	79472083.6123	119832.5378	1055353.4401	191319715.6024
75.7168	6.7335	0	0.748	57646.0048	247421.5728	6748736.4497	29660.1735	139832.7473	6748736.4497	18174.8077	94449.3992	6748736.4497
15.5945	7.3232	0	9.082	357328.2206	1187615.5098000001	50957214.0184	152613.3447	761198.0083	118950457.585	112004.9161	1126385.5652	327526769.815
93.763	47.4379	0	2.2374	1267354.9997	4135166.4123	75886352.5684	579906.5646	1957096.0752	50785807.9084	320439.8531	1492700.5695	270120796.3675
1.9261	5.5077	0	0.0748	1844142.7519	8207116.1943	182921409.2358	954461.5428	4629234.771	233441433.6619	570785.3534	3615478.5468	338568097.8449
11.1247	12.1164	0	10.4898	1758093.9667	15812601.3451	609034790.4566	389267.642	5155203.322	541647069.5168	220269.2094	2585325.902	408891972.838
60.1741	3.9806	0	5.7139	265898.8412	2352896.0866	239168918.0567	46685.3133	389700.4141	67808494.1009	54260.4104	429607.064	198781893.2367
20.9026	20.2053	0	2.6926	2783355.5361	18673938.9991	646468046.9305	1004064.5885	8470033.7474	582568050.4794	511671.0605	4283955.1921	473373089.6545
39.0733	6.4732	0	5.4232	43684.7853	228715.3719	9601865.6562	195876.8827	1001279.8832	19184569.1692	140652.2478	837663.6791	43844258.5628
13.4718	2.6379	0	2.5373	816927.7957	2886287.9345	43298060.3472	70489.6352	254206.2754	7047962.1649	46987.1764	152357.4245	6837197.6824
78.5171	6.6425	0	12.5678	359297.058	1483577.4787	20302352.3611	148955.269	621061.4346	28132197.1271	85288.1282	445860.4446	21939529.1273
78.1057	11.019	0	8.597	1136418.9392	4951939.8686	187988739.3515	412361.4294	2190572.9701	135187371.7768	377023.9165	2052696.8091	115221964.207
75.5722	17.4897	0	5.9469	595916.1353	1269503.1948	8626710.6223	161434.0974	1019108.8736	50663343.2232	110510.477	762600.5333	50906977.9262
6.2934	3.435	0	1.8156	1235629.6266	5619763.3553	177337856.307	146024.7683	773468.7725	67539477.6392	103298.1929	658288.4551	88176582.2447
36.7721	6.0164	0	6.1518	2449169.0703	9749153.9802	324068546.4297	1069359.6938	6474821.1225	1115361289.3042	794069.1979	7392786.4891	2928871860.4574
4.588	11.412	0	9.5964	1965725.749	7567040.91	147356091.4566	1222772.4058	6388874.6401	962048555.7996	794363.4482	6884318.1434	2747347606.1171
44.5876	3.0843	0	4.6482	1805623.7866	6419857.5645	34230338.2525	790994.8632	3692103.247	39231065.5583	401470.0216	2577450.4014	55614878.583
8.1747	6.0146	0	2.274	313216.6867	2757540.9267	576564136.225	88443.551	582443.0453	547647580.2148	55362.5888	474245.1839	841535938.4596
1.0927	1.283	0	1.6723	1002369.5976	4336350.1167	276995986.2978	512960.006	2629844.2514	292624050.3921	213039.2651	859788.9784	147515085.5262
7.309	6.5159	0	0.6742	209492.0484	669402.5827	19676455.3019	319473.7891	820312.5505	44681973.7726	274055.5965	887551.6246	59360152.8371
14.2762	3.2668	0	3.0181	27.9599	27.9599	27.9599	4836.5123	28380.3796	475210.9635	3228.9331	20866.4441	126893.12
19.1775	20.9479	0	16.2367	5364661.5597	37806055.1738	1568009791.8303	1353943.1521	15123568.9808	736429172.7373	861873.0284	10252778.4275	596727891.2374
29.6505	4.592	0	0.9071	1025126.4189	4464526.5635	281502944.0631	526181.7389	2682774.86	297131341.0854	219400.6987	899158.7691	152040116.1119
107.2771	7.3467	0	1.1891	14470.5369	116235.2281	20412245.5335	15205.4224	78911.9895	63117183.8776	12031.8675	62176.941	63117183.8776
4.9727	10.1618	0	1.6681	2400579.6584	17304117.2741	1921435231.8909	856377.9182	6826266.5564	1854583853.5912	286116.6547	1585408.28	154074904.0612
86.893	2.6845	0	0.73	8338.666	8834.4681	8834.4681	4515.1833	6541.2215	6541.2215	4515.1833	6541.2215	6541.2215
43.3797	5.7348	0	6.0457	1754102.0605	6224360.8919	58377987.986	535198.465	2357710.7077	38426969.8674	373454.5115	1797332.1613	51245389.7614
7.3995	3.324	0	0.1589	1199709.7145	5567066.978	180361856.8045	131208.9528	674536.9358	68320555.7814	96681.6373	598033.9364	90016560.2218
50.4644	2.8842	0	1.351	1958756.4261	8670208.0306	218699293.483	814538.50490000006	3799723.1716	247321270.2727	492875.9346	3373181.9074	551174504.1619
5.1623	6.7811	0	0.1261	899289.6321	2122573.8231	28271121.9632	910431.8094	3110128.2674	147327835.044	274328.6349	1042421.0583	30045551.1518
44.9356	2.9912	0	4.0467	166295.9865	524236.2605	2192214.221	458239.182	1478178.2269	14825821.1714	235104.3722	1007374.1264	21539016.2473
25.6667	22.1088	0	4.6171	951962.5843	7682818.2574	432340756.2101	359215.3002	1462500.7949	227587820.6752	290076.0013	1675998.2731	547428599.6201
3.9767	5.2347	0	1.1641	895510.2831	3522458.2121	79157302.241	508725.5729	1898809.7122	84826206.197	391830.1869	2742743.1477	505062311.0573
174.0435	5.2472	0	5.4768	317508.1415	1978431.9531	73202433.6273	126429.7599	890209.5953	159089645.7745	106229.2313	1176125.9707	362146574.9188
22.2658	3.996	0	2.4728	119816.757	361455.6747	2724239.2065	88518.891	330348.4778	9654089.1771	60733.0767	242157.64	8789834.3467
50.8214	2.6384	0	1.0579	599470.4325	2842686.4512	67640649.2832	468436.4453	1966154.6047	95328629.3786	346017.2656	2163236.1177	350354461.6271
6.2564	2.444	0	5.074	291925.9386	2694640.1822	577422102.3841	76280.7652	551562.2499	548903099.5869	47787.0506	451880.8013	843086194.2513
104.8633	3.2918	0	4.088	812953.032	2943480.8431	341154283.5634	540643.9736	2479488.0364	345706151.815	425904.0114	2824784.9071	524199472.5534
6.0707	6.574	0	0.0266	572418.473	3248079.7052	158716380.0243	401197.5836	1224784.4463	113065312.1369	342760.7938	1329149.1098	151693119.5305
14.8669	4.699	0	0.8097	644508.9156	6114740.7887	288689338.8006	229562.7489	2487228.6357	127438811.3736	135506.3339	1160517.0742	184636786.0956
47.6378	5.6912	0	2.2711	1658506.0394	12948855.6892	336662454.7774	627201.98	3778950.7049	377318199.4146	410149.1583	2644430.7455	203738437.6193
49.6801	14.079	0	0.9071	510183.749	772085.4809	43011921.6428	351425.8227	613897.1703	39419860.4484	110068.6058	291073.1886	23253313.8396
35.5592	10.0478	0	0.6627	1898969.6767	7732339.3619	45576242.4982	932461.8963	4081822.9552	82695808.9887	264875.1558	1246807.0968	24486841.0145
6.719	5.4691	0	8.1399	2898053.7247	18742132.1852	1953669861.9622	1346031.5976	8951189.7318	1885374545.7587	355524.0284	2417087.2242	176416927.2629
39.4742	3.9709	0	7.3351	2448169.2599	17704940.4358	1957722039.4247	830459.3539	5274626.8111	1079982779.931	326864.4041	1939854.9373	161215681.0246
7.4289	2.7001	0	27.1337	776583.258	2898985.1538	47412233.7613	32347.3814	138005.7729	2521655.5111	23376.1669	84022.9613	1994866.7415
14.2743	29.8503	0	1.6015	3989403.1475	22283902.9112	929850790.6164	1231838.7667	11385180.2305	176971279.5069	733167.4296	7475652.1692	144945507.5563
79.4469	10.7046	0	2.7649	658237.2566	2064120.4762	29964854.2357	221389.8696	739295.9793	14436438.8668	275380.3641	1589430.9793	41813528.6339
17.3336	2.2862	0	12.0029	22090.2253	117971.7034	3955675.3171	56290.1767	170225.622	5940567.5608	50771.2629	207431.1419	16708115.4203
22.9476	16.6845	0	3.5865	738929.3312	2834842.4311	49236228.468	54064.5005	172382.4761	3088012.4021	49388.778	198932.7102	13328771.492
7.2129	34.2018	0	5.0371	1289137.2231	12235999.8349	442324099.1818	353646.4856	1368103.9937	56451077.4511	258975.4787	1264516.4802	76294489.0531
47.782	9.5729	0	0.6826	1905580.2396	7828136.249	30740362.0621	949458.9048	4096315.5922	80010505.4081	243734.3412	1209586.6575	28160109.1589
222.903	2.9068	0	0.9843	264271.0238	2549817.3985	299622383.079	93245.0511	837337.7483	136267549.8527	59977.4079	507410.4065	197365960.468
120.4016	2.0462	0	1.5618	74636.4602	309166.1326	8934647.8621	39234.2454	175032.9383	8934647.8621	25087.3113	116750.909	8934647.8621
45.1127	2.8208	0	8.4351	1453436.3283	5710272.3204	79879852.0088	700115.7451	3840028.2908	34964289.7628	335271.0365	1956716.552	169863274.4174
84.3634	4.5322	0	4.8184	258888.3409	616129.3722	83305707.1345	315159.498	1363386.4692	63791090.7937	135445.292	401420.6442	16581430.6234
52.453	15.748	0	5.8228	1964106.9531	6961761.3363	12165251.8625	793745.9453	7003046.4297	29264899.2569	496038.105	5104341.6818	27860731.7017
15.8322	2.1774	0	0.5812	76353.0368	237500.8661	4085729.2254	62012.4603	225433.0356	9976191.6193	43764.7936	172629.4427	8006907.2041
8.3476	1.8392	0	11.8873	46.0822	46.0822	46.0822	46.0822	46.0822	46.0822	46.0822	46.0822	46.0822
6.6233	5.6275	0	1.9743	2689335.2643	17921885.721	1975012402.6974	1063187.3965	5666855.4266	1103152630.2395	404869.0128	1786134.8163	167403616.5475
35.4948	2.5485	0	4.822	1836820.8722	11755977.9736	282106649.6145	697703.1431	6185305.0088	388980733.6174	209157.7182	1256392.2726	45242874.073
1.2752	5.767	0	4.0079	1781981.8453	5911653.3783	61162182.0115	847878.1563	2674219.474	125735081.5276	439913.7324	2291360.9706	129779749.7323
52.3215	7.2624	0	2.1305	479539.8974	3712975.6428	91338631.2199	184190.9266	1214870.9493	110620948.7387	152964.9047	1095195.8684	175474468.7118
30.0858	6.5522	0	2.1058	1288799.8804	4452605.6965	96188024.7587	679124.649	2185196.1799	76419959.0164	387672.8431	1858168.1924	44912166.4583
6.9587	13.9628	0	3.8647	765763.5042	2939292.7733	44106800.6476	483390.7651	3328316.0724	375604587.3633	227877.4201	1418098.1929	277341072.4919
19.3588	5.2351	0	6.7896	83137.1295	227590.8226	2932314.0221	49064.325	139234.9676	1536023.1361	35209.6506	109343.9257	1511633.9533
2.6718	6.4198	0	11.472	4799544.3325	33231074.4743	1039229791.0204	1605744.1887	17443445.8729	902217822.0174	894077.7123	10847698.3847	908508605.02
6.9462	8.4079	0	10.1773	2420479.5322	6324147.4263	312453496.6002	1141169.865	6022347.0065	1153191286.8962	744582.1573	6916471.3941	2948806806.3875
70.9613	1.5535	0	0.9416	216853.1749	671230.3489	18849406.8813	73611.1454	229458.86	10371129.6729	73494.72	315281.5664	29596181.6205
4.2434	2.4864	0	0.3378	2589667.0867	12793436.4272	90767161.3297	705222.7133	3948916.4421	70820693.0304	180840.5278	1011295.6172	27081593.7345
18.7121	9.1439	0	1.2486	522944.3352	4629524.7582	45734757.3066	198938.1153	2333703.3107	206332919.7746	122687.9566	1025584.6971	127268229.6405
121.3499	3.244	0	0.5549	256721.8418	2959076.2538	6954818.8962	87851.2465	1298288.4178	7017342.6062	54200.6746	565283.1121	3029586.82
71.8605	1.3349	0	0.9091	41377.9036	66910.8134	67195.1189	107263.7649	362476.4109	2345197.9528	118977.9492	757655.4279	23778303.5247
6.5181	9.3894	0	2.2589	2048261.5366	15565401.732	1959556176.8731	554771.5306	3856642.2702	1074867937.1567	309081.3476	2098940.9532	220980706.0334
68.3217	3.3927	0	6.3179	1013650.5225	3079313.9876	22835134.6327	668389.0588	2284459.276	37172506.7909	327386.7011	1329763.7482	52561499.5256
5.0149	6.3489	0	6.0455	670071.312	3108353.0987	323670976.5406	581141.7834	2320561.6251	370580449.6918	368631.8139	1483338.495	72665578.3184
18.8457	33.2309	0	1.022	796070.0683	3139176.6192	59549946.4656	66175.64	204682.8354	7504458.0594	60831.5808	239184.2465	17676243.2276
228.6812	5.5372	0	0.8268	265557.5103	3439333.6312	391948335.5943	69757.5729	1483725.8285	353467822.9746	45869.7619	1072141.201	79147603.5555
3.119	4.579	0	11.6543	3060461.6227	11992788.4575	228460366.7367	1190416.6377	6898388.4882	441991401.9615	719021.5004	5509245.8846	577246386.8666
28.8662	4.3952	0	6.4447	675348.1591	1550540.8129	10768914.8073	159186.0448	466584.9269	8457358.4156	120541.8835	426057.4529	14522002.3097
69.7048	2.8879	0	8.7978	1608152.9567	5169462.4653	40922382.223	660099.33	3618582.6171	46076812.9997	591929.2833	4186309.6146	77450014.87
120.8498	3.5398	0	4.4899	0	0	0	0	0	0	0	0	0
52.9539	2.6214	0	0.7434	2096479.3454	8032932.4002	456431311.1074	974977.7961	4374774.2288	498371816.7639	324532.4303	1685259.6865	234592330.9703
59.5623	6.6227	0	2.4782	19498.1642	116433.6588	31675431.1732	6633.0449	36850.1297	31675431.1732	6633.0449	32765.1838	31675431.1732
14.5606	10.385	0	2.1759	14913.0975	15142.9691	15142.9691	11404.9993	12849.7225	12849.7225	11404.9993	12849.7225	12849.7225
6.6321	1.7816	0	7.1584	129.0486	129.0486	129.0486	129.0486	129.0486	129.0486	129.0486	129.0486	129.0486
70.7371	9.6774	0	1.141	1055277.9222	2881959.6003	57845933.7811	570162.015	1781166.6	58243444.2966	426069.1561	2885201.4253	43731081.4196
4.682	5.6298	0	0.5386	2604082.6266	11584655.223	310141240.6276	1522797.3166	10895575.1624	560015016.7843	627360.8493	3675402.8516	283804387.5346
86.1146	2.2646	0	1.2405	1002886.1457	4123624.4635	159998501.1172	610389.7558	2286428.1069	153356659.8612	303715.3316	1407119.7121	175397146.3654
53.3774	2.6397	0	1.0655	67181.0345	217207.8538	9667573.7931	156216.1917	697172.5883	74913676.2451	393122.9144	3797848.991	803621726.7773
46.2884	2.6976	0	0.9206	432748.6801	1428886.2393	4758997.181	325673.7009	1348003.5773	64785400.9565	407532.1022	3827730.1674	792994470.1243
51.5749	3.8895	0	3.4675	2597379.9099	16385639.3129	1983245659.0646	880076.2016	5018989.7264	1118714037.0539	375700.5862	2318691.8436	247432532.317
12.1631	11.3033	0	12.6273	1879024.9068	13804637.865	748382390.5779	525720.0272	5616527.2372	667615324.2028	377371.1136	3486982.4555	1083015395.4253
0.278	20.9047	0	4.8558	1914754.4052	9035660.9961	91699797.7705	854720.2577	3700827.6682	482563588.1556	613474.8123	3474050.5996	88762211.7014
42.4487	11.093	0	4.955	1202473.198	6384782.7497	129641218.1429	411970.2653	1372702.8513	32444903.8481	444360.0704	2457436.816	118455884.0535
0.7759	7.5233	0	4.7418	2274070.8274	12478333.6678	190904139.9517	1377855.4071	8024998.6027	280047574.4191	749154.2525	4274280.0122	264388703.1352
78.3072	2.6597	0	3.8448	983083.1284	4967615.0621	56086561.0738	773032.6081	4404807.007	91055990.9531	460153.2001	2762692.3633	149455196.6516
30.0456	5.1227	0	4.2481	1072716.0642	4873567.0296	77880609.8993	420306.5155	1966203.6382	359486643.7766	249436.6348	1250556.0165	364849926.8774
1.4552	10.1757	0	5.4945	926564.8915	3201480.7319	302583343.7865	347331.1463	1152910.2533	209876015.5306	260564.9778	1076707.404	363159284.6806
3.5679	5.798	0	0.2954	1925895.4131	8839258.3893	201552828.4822	909965.9316	4763194.2961	261755283.0562	631357.6068	4725192.2381	780760169.3455
19.587	5.0954	0	1.87	969823.8699	3716762.5034	29496423.7834	265103.6097	592784.6752	17918342.3188	215707.455	830410.8027	49785008.512
71.8365	4.4742	0	9.5712	1269452.8165	10020676.5907	155525223.7171	647962.3486	3425140.035	75185022.7215	367665.7669	2384053.556	75367165.6117
0.2086	7.8467	0	2.9717	2116256.9757	9045726.0616	261733243.2835	913949.1449	5075806.4307	269196811.264	544751.2037	3639610.0078	224361125.912
57.5826	4.1281	0	3.7453	1179438.5301	5133036.6145	243599600.4828	620195.5039	4276948.4849	268975960.539	292640.0975	1846895.4902	120801793.7373
37.7772	14.2018	0	9.7266	1046448.0838	2957037.3172	8657930.5035	543701.6395	1771444.4395	9626881.3176	335314.7643	1460832.2499	46865015.0877
0.4739	6.1323	0	1.4676	1637740.3338	11179559.3047	287720061.6209	517696.4938	4411933.1639	355412363.8507	152649.6457	693023.6133	76599299.8472
58.4805	2.3197	0	3.754	1518428.5224	10768144.5757	262016870.6424	464333.8224	4159321.8945	326457848.5955	150801.5662	586746.8082	4678214.7923
0.8333	2.9978	0	10.2701	186085.7147	1148794.1455	47239248.7238	93491.953	454382.7783	87567644.1019	86765.5714	501638.871	170706521.0368
3.5826	2.0705	0	6.8224	675915.3504	1617232.0277	7686882.0159	157821.2921	489617.6817	6933634.6923	119839.0176	427784.5898	11470030.6819
15.3319	2.764	0	1.2004	35055.525	86792.0693	312133.2502	24522.2991	53215.39	324058.2866	18519.9198	46061.3845	326139.7867
8.2959	3.726	0	2.7645	41016.3145	119754.7559	4441617.3622	26631.6508	72196.2613	4432808.8222	18902.0563	54662.8535	4431832.8124
0.9942	2.8059	0	2.9216	288758.4577	2609687.1258	116705413.6737	119020.1084	1220169.3056	156796063.5873	80877.9625	734741.98	100699727.3818
3.0838	1.5992	0	10.239	288758.4577	2609687.1258	116705413.6737	119020.1084	1220169.3056	156796063.5873	80877.9625	734741.98	100699727.3818
29.6223	3.3109	0	0.9282	306300.7196	2722011.0916	121346408.7526	125023.0688	1283325.0181	161437058.6662	84035.5193	779117.043	105346531.2443
86.053	6.4077	0	1.6002	482606.1704	2674330.6745	25783758.0288	276868.0748	1336138.4568	45951939.4757	119807.8014	473200.5498	10692776.4937
1.474	12.2118	0	3.2894	1893287.4296	12759489.6008	392412489.6998	763424.9251	5405863.5922	486710788.7303	696097.672	7898642.0603	499422073.3184
6.4307	11.967	0	5.2734	1878742.9147	15907307.3867	855659545.9637	749535.4892	5394821.085	496889718.5125	861425.779	9463182.0195	541961217.9394
44.5135	9.7989	0	1.1667	1464888.0455	10671656.3277	72495459.6369	685014.4796	4315448.2661	80653283.9745	422128.4903	2313299.0379	26890582.5106
23.4102	32.122	0	6.4215	1090065.5023	4723898.9705	106402263.6667	607320.7781	4165015.4875	452680224.1941	323937.3328	2584689.8272	318302965.7816
5.9818	10.236	0	12.7273	1983644.0923	11249080.0688	319709817.1369	864487.1272	5207054.9453	544941175.3367	460151.3927	3212377.3118	278947654.7007
73.9689	4.5389	0	8.8786	1491312.776	7942079.8223	117532085.6329	471124.9354	2769172.5911	205767737.8521	325569.452	2259234.895	199320597.8915
46.3833	6.0815	0	5.9315	1500519.8395	12084826.5955	465705454.6018	762303.9046	4532204.4319	677336125.1268	498266.6103	3351198.945	590984228.6888
57.9045	11.8009	0	3.6825	1636452.5768	12568564.174	388404416.6536	622221.8943	4518557.8488	149927766.5574	819750.4389	8903244.6189	484836311.1165
5.8355	27.8885	0	1.6599	808794.8009	3671824.9339	74438192.7857	357659.1807	2470304.337	210813193.9964	195038.027	1505978.1674	122181141.7246
49.4302	2.8284	0	1.2726	1208731.0041	4280944.967	66285220.6318	555669.9182	2510106.6267	114318800.9062	185907.9591	782222.9984	25230562.5469
1.0049	18.739	0	3.132	1990194.6752	15341656.3045	780205039.6496	858991.3942	5554642.9436	753672123.9135	518323.9292	4039183.6931	892721938.0975
50.9147	2.3968	0	0.7648	658085.1647	2230523.7033	45336914.469	337167.6763	1111842.2675	35879331.0944	396989.3689	1875099.6458	78635934.7474
12.8209	5.5218	0	1.3376	106396.8414	287985.8887	3593545.4035	54554.8437	161494.5078	2151839.3342	46095.9697	145364.0421	1870109.2997
3.45	6.5321	0	4.5775	68.2621	68.2621	68.2621	68.2621	68.2621	68.2621	68.2621	68.2621	68.2621
16.2106	7.8904	0	0.8648	1031312.032	3916515.3957	41879716.8307	299869.6257	708402.8682	30254721.7992	237346.8671	904951.632	62113766.5869
161.818	9.8315	0	1.5521	9881.2724	74325.0645	19061485.5883	2789.227	20683.5289	19061485.5883	2625.4236	15153.7492	19061485.5883
78.8957	5.1634	0	0.5888	489.3487	489.3487	489.3487	2454.9886	2782.5952	2782.5952	2454.9886	2782.5952	2782.5952
38.4012	4.4091	0	2.9272	189985.3741	847987.2186	21990008.7952	95847.6069	272470.2636	10383410.1143	68966.8095	206734.9326	11686129.9086
6.5288	50.1189	0	7.3593	1981658.7538	7230045.5308	44990537.1115	671100.9749	2781133.8138	63078443.7574	376581.6463	1925446.3691	281040500.1773
0.4712	7.4123	0	5.3767	483459.6404	1253454.5333	16264534.6951	576463.3391	2023265.9556	78292652.972	194359.5065	940350.7974	47695206.6854
37.0524	2.5738	0	8.2504	429109.0035	656917.9096	1359443.91	452712.9104	1162313.8179	7944247.2174	145956.7072	733376.939	37068622.4932
0.8377	5.8093	0	2.7109	2202684.3367	15558512.8257	890786378.5802	604812.9472	4593578.3171	348070443.4773	190056.5799	724428.5219	32263279.4996
30.792	3.9808	0	2.0546	705542.1557	5583955.673	61356307.3702	318487.7758	2453116.4616	129300575.605	173802.5513	1331261.9668	57087388.283
136.0198	4.9387	0	1.1193	944545.1886	8780073.677	698353686.8979	374781.6345	2332795.4864	567692375.0428	238146.4854	1993064.4789	764184679.0378
0.2129	7.2004	0	1.1238	2053944.7759	11982766.3446	277161578.133	981007.1968	7019131.6484	1019298468.4537	548393.7245	3250185.9648	784200391.5282
39.0374	2.655	0	2.3533	1584499.5893	11007571.7443	266719907.7283	587294.8848	4636870.0456	345805586.2855	145745.799	576528.7584	66041271.1856
9.252	4.2005	0	3.6538	42853.1218	158710.4327	3854227.0173	23934.3571	87125.7501	4498369.0627	12867.8002	54411.8648	4644163.0632
16.6854	5.4767	0	1.5041	1013153.0372	5273495.0698	55276729.4592	714105.9677	4285218.0763	91594033.268	423080.6975	2663447.4557	147682909.4123
9.0542	6.7161	0	5.8791	1684122.2391	8064591.5875	447285728.9903	964275.9499	4637721.6601	317685840.8047	493697.2236	3031419.6756	466848210.4915
6.8767	10.0767	0	0.413	312305.6145	1602802.751	9850805.3373	140115.047	814061.1017	44653341.5841	115410.3157	753302.6062	74074177.7894
18.5676	13.4867	0	10.9821	1095786.9963	4116009.945	51372767.4407	339766.3753	819333.7773	39720932.4355	263407.2759	979067.4696	71557670.5285
22.9115	38.314	0	2.5092	849290.894	1629403.2437	5827637.4723	487183.8448	2025667.9572	68444735.9777	287537.6266	1476264.9063	271775735.9686
17.7583	13.0352	0	1.1156	888333.488	6846803.974	399177316.593	395513.8081	2851410.8812	382637474.8851	212661.8274	1598082.956	253354619.5794
18.2405	8.7868	0	0.8139	436680.9814	4191148.0666	153686409.4173	182247.2656	1814354.8541	209420776.6472	138640.3291	1356985.6959	159897638.2446
4.3678	8.9152	0	1.6597	2272881.0984	7464493.856	223176380.113	1274478.8095	5409489.3653	260101836.3183	825320.7555	5656233.0627	466324526.3246
18.0582	19.6467	0	0.5627	5397507.0954	29209324.0896	2591124546.6018	1885134.7764	11436816.4204	2411049323.9667	1187595.3564	10208985.1505	3344288396.6523
19.5336	10.1857	0	2.7905	2162029.5804	6897845.6878	138763145.4035	1206828.7384	5237713.2326	137340137.8766	702833.3439	4214794.1135	129362689.1483
56.7253	3.6369	0	5.5203	461421.484	895792.1588	57719735.0321	488426.6139	1938045.5554	120408340.557	242759.268	787495.7884	51550763.7554
50.3155	8.4405	0	0.9424	93187.7608	426478.7453	468513.2801	57982.2343	337292.7522	40663841.5861	50215.3691	324284.051	65519729.5562
1.3059	37.0432	0	5.1091	2208267.4408	12338930.6664	750219379.8265	564617.4971	2452319.2679	38516802.2241	435951.0937	1868672.6024	60380865.972
37.9866	2.6638	0	8.6158	683777.0039	1582211.7055	3102229.0159	185399.6058	484221.1878	5246950.4221	136210.8241	375732.5794	1784865.4705
1.3718	11.5164	0	7.2329	2316682.1293	17546126.0026	1033528944.6394	774405.2279	4943956.2495	187958477.1628	1022463.2894	9723632.9317	533133639.2465
50.321	14.3239	0	12.0969	1389640.6397	7498213.2483	114664664.5693	197537.0742	1346287.3013	18524430.8217	119819.2528	694490.6453	12082909.3152
28.5408	23.4341	0	22.2002	2094888.5826	13262975.8251	809571122.5713	368102.4764	1097333.9331	23513263.5124	327710.8999	1178337.0244	51828578.7792
11.5937	5.0085	0	2.719	1231319.3536	4384292.3797	48456381.5506	450249.0446	1541211.1502	118879208.1681	440126.2046	3139628.0599	139111450.2345
7.7651	11.2857	0	1.4862	1648389.4716	12670668.2237	387133271.201	648267.5251	4621472.2332	149313255.3691	1226973.8113	11687955.5196	1377875268.9551
19.9947	4.5534	0	0.9782	1511730.773	12451450.2733	160742160.6949	672815.8288	5462722.0656	388899443.6863	320922.9037	1977549.9532	15287513.51
30.9674	3.9427	0	1.0074	1511860.9819	14342318.6438	158052426.3578	637105.4235	5669271.703	290680958.135	299981.578	2479436.9685	84231940.6545
9.1254	6.5095	0	3.2248	2117261.0924	9982935.0889	364507057.5583	834802.5501	4571544.9856	348458653.7598	527670.5262	3308932.8256	462858426.086
28.5537	6.2613	0	16.7177	146523.0754	762956.927	21755164.4322	146984.7782	295995.7096	10770231.4995	117667.313	339451.2207	29746848.3673
81.4894	11.6958	0	2.6286	1781444.407	13176218.2167	386549367.5295	649552.7182	4532489.9088	150535337.0063	901673.2231	8924171.5208	569439160.9642
141.3457	5.4617000000000004	0	6.6846	1590916.2183	13955736.6982	852400574.7246	226367.6238	3951587.3694	705485539.5372	131678.9794	2329840.6406	1130921105.6985
48.7278	7.1394	0	1.062	620657.5477	2311777.2031	3243696.9101	294738.5802	1317470.0942	6701643.9008	269479.9158	2130747.3452	8082226.8236
6.6853	2.8073	0	2.7904	1414049.9343	10405713.8512	245674862.7648	561487.3335	4524362.451	333011291.6948	128423.4782	439820.9632	30203184.0198
80.4485	3.3751	0	1.8302	1140414.3411	3787146.5465	24332504.0947	415903.2143	2554524.8818	497654219.8794	213207.4189	1036740.5429	40126227.2673
3.9842	9.8374	0	0.3241	2214766.9787	7884590.1647	42467668.192	811400.9418	3827222.0872	585057015.8239	570488.6217	3870434.0771	150405470.6752
2.8682	5.0564	0	2.3532	154162.5522	503066.102	10441404.2876	82360.0889	278703.1619	11238968.3115	53786.3456	201671.623	11374904.3455
12.8193	6.1009	0	2.0425	2851336.9142	12008953.0911	109170044.1345	1055045.629	4942369.9193	608544752.8334	660117.846	4536783.2518	161235827.6071
81.6221	3.6222	0	2.0916	722317.0323	4104383.3281	71827998.093	394753.0242	1508865.6035	32872882.4479	209068.1811	990862.0313	20141535.1927
33.3309	5.9824	0	2.0279	58301.1978	203037.8434	4837119.9183	31926.1016	112969.0129	5634683.9422	18548.0364	75337.7274	5770619.9762
83.5786	4.0026	0	0.4853	259895.8968	905893.8332	8940804.833	154534.8525	528440.5942	6514669.8295	227403.4993	1393635.8136	123778760.5683
67.7029	3.2553	0	1.4184	1013679.4357	6149275.5824	716335201.9324	356260.1621	1949317.097	416570018.4786	283184.8188	2448303.9586	965849483.2411
6.6146	5.6344	0	3.4874	1445409.3841	7614096.8537	141201946.0618	838177.9998	4704632.9463	334477406.8449	409385.1372	1990468.1209	133265232.7514
20.3336	8.4616	0	0.7791	598952.4244	6061538.9077	181345736.9429	208896.1398	2688609.6269	234604392.1809	142539.5393	1600745.6846	155047780.296
3.1525	5.6902	0	2.2768	543421.4948	1304565.0147	3902848.3351	378121.1749	1897302.7776	377436771.1581	169151.7492	723019.1306	3845144.7112
86.9268	2.2675	0	1.0554	1254120.4242	10901548.8041	211429567.9729	230762.6545	1914815.8764	190724391.9734	110416.9812	692711.4793	33093777.4462
10.9122	10.2229	0	8.6727	2559924.0505	16314893.3354	663575803.0067	971723.8058	5514445.9406	1091380538.0774	548172.1415	3804665.5323	845658995.1456
48.6214	3.4906	0	6.3825	1922803.3157	13572185.5851	196946397.8034	629392.0007	4033874.3663	522003213.4093	457152.7085	3524624.5076	554624385.4777
17.7896	10.4351	0	2.9814	987263.2826	3415303.0559	19694824.1946	345864.1267	1161766.9305	11967193.9268	252929.06	1645970.6066	39859851.8002
20.691	7.5324	0	1.6014	708898.3744	3419311.1466	29840931.3913	93287.9044	221957.7345	20562550.2271	54151.23	189217.5904	14539379.5374
27.9379	7.34	0	0.9218	1591239.527	10942222.7685	266533299.9308	795220.5276	4365719.5003	134643940.9371	320967.3583	1448968.2631	194013802.1406
82.5484	2.5634	0	2.86	292521.4709	773697.5338	2479455.6517	197241.0046	769173.3525	8782955.9425	125515.5216	430708.1932	24474012.534
99.2365	2.7502	0	4.2589	775332.1979	1946509.8006	2661100.9272	445082.2757	824736.015	2254665.4751	308388.7647	1090482.639	2087360.8966
1.8231	5.4924	0	8.3462	1318758.233	7069469.1977	86253804.3293	611699.8014	2257657.2121	46025959.407	273757.2865	856427.9817	26099989.9794
13.3941	3.4817	0	3.9311	1489331.0669	5412681.5446	237306587.2396	640641.1629	2436048.4619	210485984.5842	361676.0409	2328913.2981	39291047.4832
26.1008	8.4226	0	1.719	113467.0168	285950.6676	2632943.6223	75291.5576	169064.6703	1928734.0357	54363.0074	139902.1791	2249956.1162
26.4478	15.2518	0	3.7539	2990957.9217	14218473.7197	537761385.2042	749594.1154	4023204.5083	336624547.4196	367342.9341	2617640.9134	316281102.7494
7.2534	8.1139	0	11.5666	1122391.8055	6074839.1313	114000870.0123	910575.63	4761727.1642000005	379471631.0229	425046.2578	3014183.5918	379166394.155
17.774	4.4525	0	0.785	912758.7667	7540143.7466	235430155.5064	383438.6813	3104480.9385	411362467.2351	142892.5905	1004077.0473	14760869.1455
36.4475	5.0504	0	10.5349	157523.0975	305265.2494	5551410.7955	121476.2259	174171.9413	317960.2109	167739.9818	562072.1307	24010416.6147
147.4871	4.5471	0	7.0689	910191.3535	6241160.7449	73708443.2243	198986.1766	578821.0255	7171180.7311	114612.9802	372406.6001	8624734.8168
1.038	13.0811	0	1.3725	1682528.5258	12307174.5355	2058102683.4454	1077606.2857	7139852.685	2086638669.7792	776342.7314	7118593.615	3059134811.749
15.8701	11.1283	0	1.4963	1550135.4703	11914717.7391	2063656595.9908	960753.049	6733396.3253	2091631791.7221	699819.2742	6586421.6727	3042916358.8182
57.3868	3.887	0	2.6679	1099699.2369	7011583.7657	158963656.423	464947.2444	3845928.5215	349910339.7993	334575.7787	1895568.922	162500988.6497
6.8612	9.2164	0	2.8417	878964.7005	3160479.2733	146750524.0234	371356.7067	1367185.2816	101929444.6635	392518.6056	1957675.3183	65849964.8754
20.2866	4.416	0	0.7313	1013680.0065	7856924.4199	241611230.5983	445806.0844	3294062.7443	417392460.3149	180812.4896	1138112.2062	20706760.477
115.2496	5.8114	0	9.1865	487140.1748	2285502.7287	45531294.5779	196106.6014	618371.1473	3868879.4795	198140.658	934788.4522	83352281.1561
20.8009	22.5065	0	23.5511	2182498.385	9240528.7989	121355620.1459	343504.25	927220.7783	9021610.5816	250263.8804	748182.4593	11279340.681
44.8588	5.1332	0	1.3248	694965.4525	2697138.5882	139599882.1711	248378.1051	1033236.9967	96681079.4946	115127.2622	444205.4165	35019784.7803
23.4385	3.3337	0	1.5312	820363.619	2598166.6373	208113159.2853	463726.9441	1452830.1897	244406080.7916	344222.0347	1738521.3045	457493610.8696
0.5642	13.7052	0	3.9989	103891.7132	255389.6958	3942563.9153	100417.0642	235993.0542	7340338.6911	72255.3477	183404.8832	6982568.3173
188.6907	3.4436	0	0.7255	323577.3749	2450502.5442	195408806.2015	116396.7204	1102439.9063	223540885.0946	82868.1255	876010.4605	168402633.6956
40.6412	8.9466	0	7.9387	1571148.4839	11033401.8065	797702342.2234	264593.1751	805147.9366	34373591.2984	301498.5687	1235934.7591	52517142.8713
21.4866	17.2986	0	1.1934	147260.7853	820620.1786	5311664.9547	60463.3425	332040.1041	3596139.2981	50933.9994	329750.5013	8126019.0762
29.5039	3.8719	0	4.1555	2025608.1364	7289791.5186	47351743.3713	908127.9756	5928113.8494	173742744.1703	244813.2505	1830385.1023	133214001.3034
203.8252	2.3108	0	1.5649	623915.689	8414935.5388	46401620.8648	188070.5323	3226224.6901	66413912.9241	103713.6561	1410361.7445	24826261.9354
135.8021	3.3239	0	1.1894	1715879.8933	6684191.4865	599831700.4654	764077.5095	3859404.6156	489089285.94	431093.3253	4479056.4789	774373870.9065
9.3697	7.1292	0	0.6946	1017494.1292	4764836.3285	51081078.6346	545176.9249	2347771.5297	222789468.3699	503104.6529	2523222.0356	368110682.289
1.6898	15.7089	0	6.1165	2276467.1272	15392994.4014	2097799200.7801	1078844.654	7008187.4098	2116506608.8911	769966.607	6811322.9721	3061744134.4407
10.0461	6.959	0	0.5759	2913041.1692	18168079.568	706655243.7175	1303562.8299	8994808.2763	1012219569.6493	304225.8207	1620680.6815	178726069.5906
87.6664	3.5728	0	8.0106	429486.2978	3416887.2172	154678909.9881	32914.1526	447060.3355	27376994.0296	30813.3388	531089.5486	37736290.6791
105.7683	5.2588	0	9.214	0	0	0	2728.7822	7985.9277	590408.0416	1963.3027	7572.8095	585430.1523
33.6665	3.7487	0	28.9059	937696.4503	5236049.88	312507343.6865	108864.0099	668355.63	58242131.6116	101562.5486	983186.8908	215220415.3526
12.4866	10.1365	0	6.1857	2152062.355	10475584.8161	459646710.5797	928694.3064	5747129.8773	373041718.0861	510111.5465	4192152.2457	241739292.9134
15.2675	18.8673	0	2.8727	2020532.1314	7678069.542	83406783.9882	1168025.9426	6866176.8554	1189486765.7551	777867.9155	6052833.9221	1774904297.2796
53.1666	4.8336	0	9.0431	1088043.9365	12707139.4105	534635887.5844	380102.9472	3317934.0023	672865922.3887	276873.3792	2224331.8803	617112085.0461
1.6452	11.4434	0	1.803	2052248.9925	15747656.2785	452683589.8721	892064.1531	5924256.3395	403196813.189	1076865.9679	9415218.9897	516197754.1027
40.9694	3.6359	0	0.9531	2417062.3183	14628055.9133	643394456.5433	1076590.9944	6831339.4509	881120122.5294	252850.2032	1382986.615	29975148.3989
188.1108	3.6628	0	1.1881	259779.1953	2263305.2816	108121310.3045	96955.5511	1076792.7636	89108368.2379	62547.2576	698058.1639	164888192.4379
23.1861	8.9631	0	1.0229	309278.5782	3443906.2594	102493012.5027	122538.623	1481997.1348000001	60186276.072	89208.6302	832190.9391	150856565.5972
95.9148	11.3698	0	2.054	1381383.1021	12448902.4127	375881414.8006	620276.8039	4606834.6874	312964932.2076	1016979.0386	9145710.2359	512692975.8088
128.9534	3.2082	0	1.0965	516383.2631	6255065.3009	27365584.6773	176485.4094	2809394.1183	31804390.5248	114815.0363	1761147.3296	35819299.8284
37.3429	15.1518	0	20.7136	1204096.8992	4537135.8598	29593387.9651	219569.4248	1313777.018	54062732.403	160722.6286	937565.4798	60910058.6381
113.0733	3.7847	0	1.3944	71431.7672	144665.8298	10984083.6548	40937.1545	95543.7456	4746308.8494	26062.8262	88708.2641	10968213.1976
20.0671	6.8795	0	9.1068	854894.0476	4554309.1897	310965309.5303	280604.298	1454981.4737	272658918.7442	113948.4647	703557.8875	180649542.8078
33.5492	2.7129	0	4.6522	2507720.9171	9016303.445	85001306.5558	1454763.4446	7014107.2319	446009229.7218	624290.218	2655811.2344	80207017.8181
17.8697	20.8402	0	2.25	3036004.4616	14370828.4196	546081050.8453	785485.3317	4148575.7519	346433001.0371	384142.4721	2677053.8449	324740730.9783
18.9371	8.7511	0	0.6266	14184.1679	57777.5893	62496.1734	8170.6065	31673.0952	3771092.627	6970.0502	33028.4493	4150972.2399
30.8936	5.9872	0	5.3762	126266.7274	717097.7666	14791726.9999	61880.53	444227.3209	52517182.8688	47554.2417	348503.0865	75870954.6055
23.3577	28.3546	0	14.2535	591224.6366	1838928.1592	28199067.1023	372616.4106	1658848.1173	57777163.9033	264787.9332	1143745.1319	67085458.556
106.1957	3.8736	0	1.4128	712656.0715	1676761.8101	91243369.4181	538112.7294	2203811.8049	226735096.6528	275906.1284	1270126.8148	103661645.9064
1.3127	13.2766	0	1.5484	1573567.3936	5326158.135	110326872.3011	1053800.9647	4121301.6306	255358694.1497	653798.1775	3230974.7856	155421608.7896
51.1309	3.6219	0	5.6206	819903.0692	3620265.1155	26691866.8119	461355.0749	1915793.4883	43874222.31	356421.8331	1957232.6964	64175177.4003
22.8418	5.8475	0	2.2843	1645700.3234	11916218.1364	2092021754.6458	373257.4174	2595699.7088	993223485.7209	245845.0156	1846918.6898	1339633507.8836
118.7155	4.2533	0	0.8268	1821613.0901	13742893.6228	671374333.8044	750186.6121	6057531.5625	903373617.9169	81029.7267	254230.9121	11383635.6374
74.8852	2.9162	0	1.0041	972746.0369	4888634.0903	52519259.2775	492876.0975	2342990.9957	229631165.6078	400812.2985	2286333.9096	376672593.756
2.0162	5.1418	0	0.6696	1403789.0149	4215015.1739	101415812.2467	732615.3628	3097567.851	148478776.2252	362435.5079	1738620.8321	49176432.0409
61.4503	2.4944	0	1.7798	816997.2154	2455480.5417	80127025.6383	483263.7411	2081305.4917	144124712.0034	152605.8251	615828.9277	3673970.8302
18.3763	6.5748	0	3.1595	2222397.892	11159588.3876	345412357.079	963437.4092	5331082.5021	422954096.9297	792896.7147	5881981.6448	3787005904.6587
7.3594	5.3676	0	11.3431	316593.6653	1067170.6612	24768785.9986	316208.493	1720326.4717	292748352.8701	188504.1034	1146302.4879	214897268.3462
4.6877	14.7957	0	0.699	3512237.8459	19024180.1659	597811027.8325	1529451.4849	10441700.7776	1619596388.7159	967477.1228	8558945.8424	3563240212.7834
41.9262	8.2735	0	5.4218	1709750.0727	9284810.3698	135505503.2579	861271.088	5334193.5145	1246411284.0825	671030.9875	4818592.5342	3318758679.1485
184.7902	2.2482	0	9.5458	596292.5125	7184325.239	481787435.2803	53807.5722	1303376.2588	150084517.512	31807.1725	791662.808	187468978.6213
24.2592	10.0879	0	1.9872	43652.7664	142161.2169	1958836.4006	359124.1562	2718365.7079	1140440314.9694	276560.4526	2222643.2481	1705745995.1249
5.8199	15.5973	0	0.2027	238997.9246	1847101.8717	35123139.4658	77012.3283	574037.8013	37029426.7767	58558.7205	413254.4634	38401853.4821
5.5838	4.372	0	8.5711	931105.0343	2655265.7112	23363466.6304	555984.7987	3593249.6693	283889740.7432	540784.672	3806130.3021	748281000.2079
13.6749	8.8542	0	3.2101	2339742.2216	15347413.0151	2203048319.3285	1000326.8627	6548230.2781	2226068363.4404	704099.8202	5107162.7988	3315896245.5267
30.1615	20.7989	0	9.7984000000000009	553194.7877	1555402.5778	11356443.9495	240981.4149	679498.5386	23771785.1445	192333.1741	546661.3916	43598508.842
7.3522	5.8642	0	2.2087	0	0	0	0	0	0	0	0	0
28.0084	4.0529	0	5.249	343122.2552	2422240.1956	126131642.8995	100975.6625	1333900.0003	316980233.8209	128405.7272	1795970.5933	711349550.4933
1.6826	14.5061	0	3.7167	837589.8139	3860540.4684	117624009.5548	839876.4275	4607995.861	1237037391.5395	541981.3834	3552412.1788	1976059058.0595
10.2828	30.5594	0	1.4686	1956188.6885	7422244.0888	40846832.623	879846.3838	6988665.0363	44774093.3999	586028.6474	5247712.074	65468843.8211
1.0264	12.7616	0	0.4858	217987.5717	1746273.1815	35931305.7148	68026.3912	519548.4066	34187931.1835	52216.0718	376871.1267	35576416.4832
2.0452	7.8599	0	0.9571	104280.7362	319535.9205	14198085.4099	47808.5563	134569.5434	13607677.3683	28070.4824	109935.7262	13612655.2576
17.6292	8.3464	0	6.0567	436413.7025	1463041.6369	24745696.7577	481186.5842	3330174.2844	289053283.64	491922.2076	3568631.4252	754599385.5472
1.0089	12.3312	0	0.1037	175206.0673	1527458.7531	35089531.0995	50381.5364	412384.145	28509858.7039	39666.9081	304447.065	29930850.4795
22.0375	11.6846	0	5.3603	858389.2511	5085181.669	100782003.2667	222502.56	1110887.5618	73727235.4449	437856.0911	3207034.8376	151878933.0186
204.4214	11.9477	0	1.8835	95477.0891	1157911.1832	40713317.6929	21540.7761	215509.1625	28503526.6251	20361.3384	178424.6312	30164775.6
7.0164	21.3134	0	0.1649	2351712.5005	10177728.0054	365575206.7126	1193163.8612	6252294.5843	534205153.1357	416282.6697	2616391.0761	365419556.0748
63.8618	4.4127	0	7.5921	1755069.8879	15197539.0844	1254774869.6066	558152.2307	2944267.3642	239162328.0652	226463.5213	691767.9256	3590602.4536
85.4117	9.1298	0	5.5449	24654.7097	184748.7089	22560493.91	15767.1276	72875.1957	22558136.1292	14122.233	49799.0168	22558136.1292
17.9358	30.4367	0	7.5227	1624787.9813	6507030.8642	42925019.2544	746606.3254	5950406.9985	36220622.485	506213.1631	4585457.1273	53199958.3133
2.353	4.9644	0	1.0388	2573590.5641	14173343.4844	512653341.693	1061596.2265	6559053.2566	512565318.7009	345164.8565	1331269.8407	109357676.4733
14.5152	8.0417	0	2.7586	2295837.7162	13730215.6743	393962905.2104	1086205.7692	5033900.2781	399105977.4453	653380.3278	4354663.7087	3764399685.0676
36.6265	6.7068	0	6.9159	846122.7012	3754358.3089	62778688.2031	511323.1724	3450329.5887	300609582.1958	473173.6763	3331941.9774	776741645.7496
7.2769	6.5494	0	1.2913	4656066.1997	27873989.4233	291402338.4375	1945985.1492	13495070.2577	541762927.4499	726839.746	6388401.8646	1314358733.4909
0.1631	18.7938	0	6.6139	397338.9484	2625424.221	43809639.9081	135255.0112	1141414.1138	91457163.9376	87643.8632	684415.5725	110271439.8133
73.903	6.978	0	4.9123	2526.6714	2526.6714	2526.6714	2526.6714	2526.6714	2526.6714	2526.6714	2526.6714	2526.6714
5.8342	16.4854	0	1.5192	1233749.8186	4937832.6417	23736588.3813	362580.6308	1860814.4686	67812005.5015	275266.3454	1369250.8353	65919300.8539
150.5414	4.2811	0	0.6598	129202.8026	1610237.3539	15739726.6094	32686.3619	741799.9877	15055787.4256	30580.1416	705419.7629	29597645.4756
47.9278	4.4523	0	3.26	2967167.9579	13049144.8667	412509243.866	1003445.7715	6649654.4603	426101533.3231	523364.5028	3125560.4548	360054981.2267
4.3977	6.0029	0	3.4691	1863728.4471	5896777.8398	46705990.9239	732665.8254	3598308.1014	522049245.3426	315032.1393	1324277.4193	54802136.3892
2.4537	10.4442	0	0.5635	605658.7982	3455027.2584	169476413.3783	147207.8814	401011.2023	24506856.9145	94357.042	627351.3782	184121120.2567
22.3407	3.1159	0	1.6663	4805412.0609	30601125.548	1368975776.7777	2021793.8844	13799429.4716	1469821300.0933	752176.466	6452789.9085	870620913.5854
103.0351	2.7332	0	1.2063	796567.2368	6000885.068	746334468.641	208288.3889	1404589.4464	434096895.8095	290700.3877	2558809.1863	1044228456.8312
1.1176	11.1856	0	0.6815	910418.2819	4146041.8625	259046744.3179	107695.9924	707965.3476	96241497.1489	137464.2623	1324552.3937	411365898.3012
36.2909	6.8767	0	17.1043	1623081.8682	11242508.0285	813888469.2924	212819.2131	857349.8843	49442271.8025	241951.6886	1054609.1576	60410554.5602
63.4749	12.8547	0	1.9959	106053.0164	327796.8223	3460037.4028	107002.2249	206458.1318	1839419.1026	98270.2899	345888.8506	9054195.8345
147.9686	4.2905	0	1.0971	186316.7083	800546.0888	19535203.4331	65432.4802	511077.4661	19089167.4021	38417.687	473266.3606	203865905.3759
179.1744	10.2952	0	0.4221	226156.024	1982824.4274	372766469.978	71731.0988	840595.0237	333202284.3848	48994.0378	744781.2875	257364535.5609
40.514	3.6584	0	23.2835	889393.4083	4165000.1625	261477506.5749	87989.3292	701927.9712	105534798.3371	138461.5517	1343080.473	422024992.8409
86.9589	2.6653	0	10.4438	1444435.7065	10651535.7695	2862192348.8194	439350.7764	2577341.8512	1563073900.7167	413564.8544	2743556.2278	3854225577.4039
1.4116	11.3635	0	2.2637	2404102.2575	17295922.6455	699571226.8278	1118761.1662	7414458.448	707863540.36	1213583.0861	9734173.3691	630393416.8583
9.6832	10.7703	0	1.534	1286831.0601	12309919.2288	374080265.5338	621075.126	4550940.6037	311870760.8631	1289799.9872	10571958.3118	505499794.1039
1.2143	7.1109	0	0.1984	2013987.5211	10719655.3525	220600105.3369	854366.8918	5355654.6476	402448886.164	648014.165	3961893.9288	417412561.1879
20.2512	3.0563	0	1.9271	876532.8628	3430159.3195	23435191.1515	377466.2538	1259520.1081	18592444.4102	549194.9031	3206800.9106	327480269.8229
45.4229	5.121	0	4.2686	1896341.642	8490427.7064	566024053.7791	851834.3209	4026812.4385	662370563.0041	289184.4147	998354.3451	169982243.3931
36.4979	4.0555	0	7.7981	409150.9801	2511293.8809	133358644.0355	162739.7361	1620046.687	360830299.5762	149415.5589	2025660.5398	776707413.2927
2.8037	10.7418	0	0.1777	3231435.5926	22182823.8047	596641299.2493	1568568.911	9320877.6536	512262309.8947	1262688.9269	10442495.2762	495155224.923
23.5262	12.9571	0	5.5161	306443.0607	905727.9041	1621612.8593	172330.3073	902326.8083	2675039.4059	135382.4589	765944.3856	2967766.1068
0.2697	17.0194	0	10.8642	409448.0747	1356120.4091	18633142.4679	159961.7651	623130.3829	21147997.4837	125748.466	512864.5828	30927952.8979
0.881	16.8235	0	2.4354	233477.1174	941547.0425	22971351.986	216276.8076	729718.2497	22134934.7039	193786.8383	667908.2587	34673504.1095
1.2972	15.8131	0	6.387	345470.4133	1130187.3342	14746897.6706	124713.4277	483736.5668	17491029.2586	98826.2938	402482.4334	26522157.4709
1.4977	13.6973	0	3.9198	280201.1214	902389.8447	10850827.7762	78848.2868	342876.4395	13765203.7789	60449.3535	252966.3168	13765203.7789
80.477	11.2384	0	0.843	3162027.1633	24133357.8167	432254362.939	1277335.5775	8512592.6956	327923404.2451	1141122.5033	9962137.1607	487327268.486
6.1554	6.4906	0	33.0326	15062.355	38624.0376	353261.9832	60.6723	60.6723	60.6723	60.6723	60.6723	60.6723
1.4977	11.4294	0	2.9999	216146.5617	678071.1517	7005335.0497	58697.2155	255565.1399	10272917.9837	45077.6878	188557.0996	10272917.9837
7.6734	8.0222	0	11.06	12056.8468	35125.6608	369628.9206	7773.5867	21339.5773	63097.4583	5039.6455	10826.3943	25717.8323
5.0257	5.3684	0	42.2485	20867.5462	73503.893	1864142.7564	34.7189	34.7189	34.7189	34.7189	34.7189	34.7189
1.4977	9.1615	0	0.7938	155780.1695	489608.001	4732845.058	39010.7942	169757.5891	6835792.1966	29957.4696	125248.0554	6835792.1966
6.9692	4.9465	0	1.5507	3773719.6834	23164083.3516	2829388235.6064	1636460.9095	8671505.0355	2866171064.8872	584963.3259	3267470.5474	344986659.0794
1.4977	6.8936	0	5.301	78848.6843	247900.6277	2389780.1682	19674.1783	85639.3688	3453898.8062	15103.7797	63261.6488	3453898.8062
35.5043	7.8673	0	5.8091	633341.4714	1575871.3975	132610032.1029	386332.7552	1021959.6657	2514430.8726	161951.5627	523032.1043	1496716.3359
2.7677	3.1574	0	57.6264	39763.9086	133383.7015	1990938.6448	34.1587	34.1587	34.1587	34.1587	34.1587	34.1587
4.0978	2.684	0	38.9214	39763.9086	133383.7015	1990938.6448	34.1587	34.1587	34.1587	34.1587	34.1587	34.1587
18.6168	11.7345	0	6.8361	1710736.1915	5572927.6174	225377104.2427	934275.4605	3562191.7455	310541978.63	930843.5844	5198056.2209	423180442.4587
7.0564	11.1678	0	2.2831	1563338.7259	5277993.1507	205732974.5463	851897.724	3394414.6721	297276011.9466	882723.7426	5097835.8	405604600.0943
53.782	4.0405	0	10.7121	1027602.6936	6636040.888	162302310.0991	451338.261	1940257.7851	38569690.9124	254679.1933	971677.5845	16799321.6639
32.9533	6.2324	0	8.7631	834145.0257	3513382.372	105582369.1235	305321.201	1155515.6642	62681332.4972	618775.114	3851570.0143	295151300.0093
0.959	0.641	0	28.6299	100961.5958	547120.0929	16495094.7473	75051.491	331304.8717	13580718.7446	56102.9067	245119.4942	13580718.7446
0.959	0.6398	0	28.3513	205962.4059	994225.3833	25986581.6245	87515.7885	472208.996	23774778.9142	62865.5957	299295.4709	14027177.1563
4.5106	4.0741	0	16.4619	245912.6884	1155873.1427	29304413.4999	101059.0515	543411.3657	27399250.4738	74009.0382	356998.108	17689028.3418
36.8678	12.9108	0	1.8496	204636.7183	1137611.0241	33911886.9862	26214.1647	96640.3535	6149738.9757	38858.4928	134555.7716	13383500.5457
62.2789	2.8985	0	7.664	656747.4077	1402359.6266	75720000.015	486897.5679	1624008.3292	45782297.3135	532579.9848	3873594.2297	90589236.3108
14.4784	12.7806	0	10.1692	176751.7295	966481.7311	34131221.3624	189390.8427	757624.3763	55850570.6114	150160.4963	514446.3907	50988678.7878
60.6909	3.604	0	2.8986	370481.4336	1120545.4524	41098250.8159	414259.0066	2631017.0713	581324055.9	181610.1622	1445768.7117	112021968.8949
11.1808	4.5921	0	3.8216	517508.6916	2174788.1866	16921444.3511	413568.1507	1741000.9513	67895619.1366	143829.4558	806271.4239	45220067.9304
169.9031	11.5943	0	2.4145	60122.6007	468127.8279	108460033.3275	23136.259	145455.6031	108463007.5572	19637.5994	113592.9649	108463007.5572
44.3547	27.6379	0	8.6164	640373.8745	2246296.8229	90004332.4396	272095.9619	968707.0724	41353875.441	220408.2354	1247996.7947	93286452.118
36.2899	6.48	0	5.5891	1822387.9239	8335786.422	513929323.1619	1046397.8791	5026237.6258	655796109.2509	310438.1338	957439.5339	111603098.523
3.7059	4.8231	0	0.1043	3026472.3039	13476081.2258	503186561.4126	1110784.6153	5587403.4932	400868609.69630003	548218.1327	3306868.749	340415400.7969
62.8671	2.2518	0	5.7687	1369526.1686	9394099.0616	408208023.1267	533970.9906	2183351.8704	142622586.4935	456805.816	3010907.343	352156868.3964
3.0597	7.2951	0	1.047	1310243.0592	6866085.9926	117835108.5674	453783.3483	1410430.9387	16512461.4524	244590.7508	905496.7702	18104310.0031
8.7947	7.653	0	0.1389	218410.3562	483339.4298	7450730.2943	95274.3217	299879.0352	7671062.5672	79488.7916	285487.0417	7638521.7008
22.3823	4.3011	0	3.6968	631134.1474	3465584.6038	21177704.4135	449153.7297	3344693.9382	112024082.9856	227079.1386	1686339.0439	27987335.6652
4.835	9.3424	0	0.3073	1618846.1059	11308348.115	2876572386.5191	565476.6731	2715048.2562	1579517375.6375	308018.5528	2233859.5526	3877724060.7968
43.7571	2.7629	0	16.5393	929772.9902	4377493.2217	277138444.8463	107806.5772	789980.0733	122664180.4366	151758.3827	1440654.2126	454828481.1371
8.624	10.0848	0	2.7819	2345243.3724	15912987.5836	878526270.4608	831650.5529	5692948.0584	218245624.3457	544963.057	3854950.6137	266400939.415
33.6734	14.2517	0	7.4533	915325.1931	5312613.5384	148443749.0901	174856.341	711162.3326	63492309.0566	142119.2911	475186.0751	58634386.014
71.1721	10.3467	0	5.3852	1614496.554	10917473.6835	105843973.8452	759178.619	5073399.133	140827039.8411	424024.5172	3012653.9522	183733693.7522
42.2106	6.4484	0	5.3656	1681633.9612	8164395.0926	504549550.658	299968.4173	1174132.9651	62416614.9792	367373.8644	2309472.8547	274236470.7267
59.9084	7.69	0	4.7601	3084.92	3084.92	3084.92	95171.3298	819802.832	35379863.9322	43872.9594	416759.726	32514369.633
144.703	12.2308	0	5.6808	499172.5025	3221116.2704	67977626.3967	70678.0597	659989.2295	80289091.1093	46366.3568	399419.3555	101005095.637
16.1466	7.8742	0	3.332	2635696.5553	14692100.0907	248917460.0986	1084091.0448	5675238.3765	336120918.0913	415543.6821	1697994.865	79840010.2505
33.0437	6.1806	0	3.6638	2068516.2814	9072484.3553	504395150.409	895062.4762	4436899.0814	268090028.2566	621011.4127	3886054.8681	451448384.4464
50.9868	10.514	0	7.7135	782109.3068	8663653.6024	863071718.8572	191212.7543	1173466.1565	103269019.0344	152853.1045	847956.5637	101302454.866
162.2558	4.51	0	0.787	269395.1497	756680.5632	934639.0315	121436.7702	399349.23	4240043.5588	83489.6964	585819.5363	4291522.4612
124.6893	18.0467	0	1.1228	213260.8933	2361853.7475	626106720.8307	93968.0514	769984.4898	626106720.8307	73375.5821	533523.688	626106720.8307
113.9811	9.4433	0	5.3633	68759.0658	611461.927	128331133.6719	29546.1156	188596.9198	128330517.223	24504.726	135155.9255	128330517.223
26.194	3.9812	0	4.5934	761606.4753	3758481.5133	22019849.067	310795.3725	1799855.4391	43498088.1178	178030.2271	1028264.932	20158869.075
121.106	8.4105	0	4.9785	362956.2563	3122827.9213	133283254.138	211552.4289	1779080.9899	147805208.6302	104054.7838	1030976.5471	179914215.6815
146.8319	7.7981	0	1.061	678549.7975	1869496.4127	14054317.8784	239986.1887	932670.4048	14112537.5899	115681.539	614460.5539	19332547.8171
0.6949	7.3334	0	1.9243	649559.266	1387883.6106	18227100.9023	640179.8783	2893731.644	227852990.3063	303122.1757	1803695.6986	26139094.3283
24.1766	7.3196	0	9.1018	861875.4338	4081429.8373	79243329.2394	614745.1013	3651867.3334	317995450.0869	555404.8875	3666752.7096	801364295.7962
30.3244	14.8572	0	12.774	453847.4094	1982250.0968	28927319.0725	250639.6682	1268623.7561	60093149.3858	243879.6688	1313755.7691	134584091.4616
10.8826	15.8807	0	0.5686	1781329.9569	17072455.8144	1508964906.1534	1033888.3632	7212325.1791	1954546782.9367	1162379.8124	11849432.0576	2442781150.0026
108.6766	13.5544	0	0.6712	902370.3905	9360482.4503	353967522.4734	603309.9818	3903592.0122	297775046.1332	301860.8869	2964096.6607	344160411.1319
93.2089	3.7136	0	4.3458	473519.8335	1845643.3579	40689895.6022	328672.7993	1913548.2633	157855245.831	215237.4346	1078309.3372	138200906.8389
151.1642	3.851	0	5.6817	329396.5103	2167120.5035	138399180.7937	166055.7702	1712656.2571	382043326.707	152370.2665	2070167.8259	797738147.4711
5.8664	2.7827	0	1.5103	2324905.9685	14866999.8693	126237922.7942	1071439.994	6356765.9885	307081951.6411	527888.9378	3729466.5851	494969004.8016
2.2954	8.8821	0	5.2451	2486244.3921	19914480.0897	3875580120.6439	1086831.1953	8659221.3257	4394126036.4569	473077.9054	4101894.3807	5071386463.9385
16.2572	4.1593	0	0.4616	1526832.5151	12936606.4593	510669327.1137	728763.0285	4962049.3664	237891215.4867	379983.0138	2584495.7239	408328661.0116
46.2802	7.0603	0	6.1903	471386.1662	1795666.476	36735232.5638	326098.7342	1341952.4797	197215693.1979	259244.9239	1329518.7967	31884362.524
70.8541	3.9131	0	0.9871	61422.711	145498.2601	149852.1327	39534.7998	129434.905	266540.607	37318.0174	105767.9792	152230.4146
8.6266	5.1253	0	4.8283	2356515.9354	24147159.7279	4792193700.254	852985.557	8361630.526	5169266976.0678	430022.8535	4760120.491	5966149989.1254
207.9405	2.2488	0	0.7731	325698.72120000003	1459676.7953	4307573.876	153458.7562	1024464.6393	4541991.372	61529.3221	438001.4793	78949474.8185
7.9542	4.3416	0	2.2449	2875748.1018	18567919.9861	714775884.9954	1389290.317	8544424.9584	426530720.424	636507.276	4276520.2897	148968991.7309
14.7486	6.8831	0	2.6405	1296687.9714	3581633.1572	58180728.1035	809669.6941	3474315.6049	241341569.9422	536373.2883	3419903.8306	247235426.6885
53.4072	2.7291	0	1.7982	1546527.2499	15845059.7963	3951813235.9005	543925.8842	6412179.4889	4461271013.7709	238769.7284	3131480.6785	5183482914.3281
3.4251	6.828	0	5.3038	143468.8023	477524.7359	2149206.6602	96120.4866	315930.441	5705356.0312	72642.0996	205368.7927	7333221.2555
24.7851	10.1822	0	24.0977	447465.9274	1989333.5554	27811048.5202	246282.5151	1292477.8587	58179231.9944	240924.8334	1339254.4085	132772277.7561
10.799	15.4541	0	1.1228	1026241.1426	5557354.7277	119808451.8692	430178.9736	2463824.389	222345625.7537	366228.4766	2525213.6781	241328971.5229
9.3976	5.2412	0	9.9806	2333787.5373	24215983.1315	1460608173.8471	1056183.7955	8295203.4676	796194386.8071	767103.3069	5969464.8995	1136045987.5969
36.2501	7.8474	0	11.3762	412443.6712	1370410.2268	9256571.3055	77983.4837	246668.2216	8979692.084	51721.2753	184343.0404	8963279.2184
128.0116	3.1301	0	1.2426	1236138.9482	7078502.1034	626419567.7584	597572.5844	4213811.6938	335319434.5907	283439.1296	2381224.7257	85399636.5118
26.021	8.6625	0	1.071	1091169.0017	15216219.2133	1414655787.1527	469542.6307	4366253.1169	718170002.7501	295254.1699	2811629.104	990779868.8379
16.3194	5.1073	0	0.4157	754639.0808	3535851.5977	122274697.8399	369557.342	1995208.3603	143154424.9258	254736.2445	1885805.1335	442372250.1276
204.8276	2.0949	0	0.5232	485543.3475	4731353.7616	46885666.4733	174904.8931	1960213.2908	46602732.012	139434.765	1508116.112	53091492.9328
2.4405	7.0868	0	2.6808	1685578.4334	14937907.9669	567773047.6876	695090.6011	5279010.4531	772778758.679	335141.1824	2355709.3359	632715835.5005
105.8281	4.1226	0	0.6003	418423.9381	3539163.9171	30958771.1292	213418.3519	1925790.0108	30751539.4612	151621.0595	1471644.3631	56819559.1416
48.6629	3.5255	0	2.6243	356476.7931	1524970.253	31366674.7973	232497.2359	1627922.6431	139076708.2269	160549.1703	934003.3645	124637042.2481
0.1368	10.5823	0	6.9487	933240.1263	3757868.9911	26220203.7823	228981.0432	1300291.606	68197507.2126	169954.2384	888643.1252	94374933.2236
341.8513	6.4591	0	7.7731	7079.9634	86419.2857	19767634.8604	1568.1689	24095.5727	19767634.8604	1568.1689	19984.6215	19767634.8604
47.2041	2.4024	0	10.7814	1136842.9659	7101314.225	566221566.9304	331734.916	3190438.6514	896359765.0721	89631.2825	689046.8002	222638346.4812
28.9884	8.4931	0	1.0924	111124.4931	479237.002	19122878.3365	40389.0779	240705.0808	14805883.1706	25333.1084	140600.6179	13078237.2689
63.905	2.3373	0	3.7502	301810.1063	848674.8509	15172677.433	170962.5797	729848.4024	34509322.0238	94925.7792	247821.5302	4468888.7536
29.6164	29.541	0	6.288	1103464.4892	4184384.8611	102627397.2429	563718.8556	2219547.2527	70280661.4528	327138.0303	1665108.8603	110905333.0541
27.9401	7.5186	0	1.2003	2262098.9002	19293140.3033	1299928599.9959	1162417.5552	7953867.863	1817776240.5216	712084.5114	6168054.0373	2140638746.8164
83.9381	10.8579	0	2.4327	768891.7258	10255206.0919	856468905.5787	116158.7367	2615924.6355	711227219.5624	68730.9136	1633347.5589	1142154839.8032
43.948	3.8966	0	2.0319	1053063.226	4660702.3328	130781909.7515	422410.4197	1562748.9837	48576781.0464	327211.1013	2264146.3054	147256029.258
33.1657	4.2177	0	0.2479	687595.6813	8463394.82	84073221.4301	295699.7662	2934378.5515	44703185.3639	136829.719	517779.0266	158747189.7693
22.1942	5.9985	0	5.9848	1959763.4668	9015526.8023	24441325.9273	636153.4969	4369046.4436	37620651.2059	296542.9545	2420170.988	32231204.8019
38.4685	7.9016	0	34.584	36421.1582	150242.5026	7901844.7576	0	0	0	0	0	0
49.3933	9.5325	0	9.5234	404619.586	1368662.0835	8929451.6327	8563.1618	32144.427	136460.4977	6972.8009	25953.3555	152873.3633
55.0819	2.5581	0	9.6137	1894755.0175	8337466.245	45020867.7415	583449.9388	3575034.522	56308582.872	197523.8735	912202.7723	281451608.0499
15.5784	9.3162	0	5.778	2877279.3437	11581164.5305	77749240.8819	1285467.009	6576060.7102	261888272.5248	537424.4088	3473437.1425	211253251.8656
60.0944	5.561	0	6.0228	74390.0117	386686.903	10663256.0338	146857.8055	1175559.259	53978512.5246	88654.8967	578001.487	20715225.1475
29.23	15.6505	0	1.8986	2469148.665	13125998.0856	642227327.4927	1195146.9189	9905301.6425	985844452.0803	519298.2023	4263860.6005	152622256.7487
49.7632	29.6308	0	0.4893	1721707.896	17995392.9075	374883772.2598	836968.9458	6424542.787	315367541.459	427290.626	4251285.3251	408084144.3968
35.3978	7.8317	0	0.3849	785831.7802	7724940.7754	171694069.1361	270868.2434	3570982.9117	178257290.1319	172102.32	2425148.4417	145203181.7834
3.6921	31.1512	0	19.4403	1254503.4043	7172638.549	170643995.6995	428451.1141	2902549.6551	101053115.9267	343129.327	2223956.7275	131429325.8115
105.7406	4.7179	0	0.6992	777429.573	8087055.7734	27117805.0837	251302.7228	3133521.4281	46067121.4356	157182.8605	1922056.1353	58888828.5418
68.1186	2.348	0	3.6918	99178.9577	254328.2599	927734.732	70061.923	217850.7652	1601363.8904	128933.846	472084.3814	5529340.7309
2.8645	5.1413	0	5.2746	1397799.5332	7844622.6295	186024914.857	672979.6927	2924671.2165	77642191.3777	384427.6802	1503824.7551	26833047.3131
50.0208	6.9699	0	4.3244	1547148.529	16160946.9336	604738953.0635	389815.1021	4477384.1369	765359784.7551	201222.2111	2194657.7834	648364322.5468
85.4851	2.7054	0	0.693	804727.5433	4165829.6659	115299638.7786	361657.5077	2595922.1664	278139071.5282	221268.5542	1727791.7839	300774327.2268
1.3689	19.2574	0	2.5301	267380.0174	908279.8025	24247131.2688	283775.7268	2455831.7855	376044554.5287	175098.4564	1536466.9385	420046496.3774
6.9363	12.4656	0	1.9928	118271.3366	360825.53	924521.0901	231739.7553	2159023.8203	357056955.5059	140955.333	1349932.5083	403002815.8127
59.9699	4.2016	0	3.5168	1089606.5172	4826216.9267	660179742.619	479783.5359	1757602.5508	61162643.8149	307706.291	2072020.0103	99644733.7289
61.0383	4.1276	0	2.2382	1252135.1785	2273337.6294	3526842.9754	561316.9539	2281573.4025	175296152.1469	284579.5218	1933871.3367	13980316.716
20.1542	7.8674	0	2.4584	292994.2061	1053941.9336	5693042.4715	125106.654	1138409.5367	16727180.488	117051.6319	1217352.2013	62274454.2374
21.7956	11.8159	0	6.5711	290100.2556	641664.3989	8527883.6062	146120.0881	377711.6403	8460807.5112	82426.3047	257532.5846	8379430.3627
39.91	9.3368	0	0.8198	580853.4375	1624921.5781	8525755.698	157333.305	387943.5902	699604.8143	86077.4234	232755.1762	576427.626
11.9767	8.9729	0	1.5699	1439819.6491	7603570.2433	581749781.5401	711282.9551	3673940.6553	368720682.36	440844.3763	3747807.5691	733529354.8571
15.0474	4.4597	0	10.4026	733539.9592	5641601.3351	156328775.0055	174638.7846	1212595.4359	83106579.3916	161302.7897	874884.3567	95913733.8958
27.7093	5.493	0	10.6426	557293.2097	2745200.5206	70623957.1771	90554.7581	518362.7468	12125869.6382	69053.7013	360776.4042	10527888.9622
9.3062	7.7218	0	2.7688	861587.1576	4347957.7882	138562279.8227	350801.7021	1277667.9236	55529038.5487	261295.3059	1918034.7846	144862009.8468
98.6206	3.6358	0	4.4698	206724.2603	368034.153	1325081.212	87924.7122	400660.7443	4074606.8577	72005.5595	436807.6273	10350337.7071
2.2619	26.3595	0	0.5312	2570142.1642	23046780.0402	884474037.3864	1092933.2979	8580235.5552	1011901719.6595	513580.53370000003	4634197.1422	935725414.5595
23.4655	30.4805	0	5.2359	2185616.9285	26468293.2239	2458713583.4633	647105.1761	6569463.2861	956102238.4394	426650.7211	4714666.5573	1274465002.7946
40.3748	31.4417	0	1.2917	2057971.4792	24748217.4979	2354837566.4528	565190.9137	5882051.913	897874834.2633	315038.0358	3682837.688	1160196324.0579
28.5426	2.8038	0	3.521	3207758.3534	19766161.1176	1018745291.3132	944837.614	6417288.1377	1076477800.1074	335818.6089	2962043.3367	1131473017.8031
77.2199	2.1488	0	9.5847	1419490.9488	5767516.3977	33642108.7214	604828.498	2749342.5729	90414628.3284	148769.9166	494980.1986	31557744.4736
6.6929	13.7692	0	1.4065	1233470.6513	7181243.652	592440972.6383	619390.939	3461606.6202	376106232.333	378358.8679	3309518.1407	740927038.9788
20.7083	30.7489	0	1.8538	1431506.2166	8230196.0378	167896857.7734	579051.8683	3831808.097	326690339.4167	305786.1759	2287706.5784	490060240.9236
58.3316	12.5013	0	11.1123	207991.9921	358952.2711	403126.4834	110568.1122	375966.5723	939373.8937	112703.5504	438058.3457	3470825.6133
5.6383	5.2842	0	3.2558	774491.1218	3184960.8785	21287538.8387	124388.0033	458051.9959	5114928.2423	72103.093	210222.7257	3096243.8538
30.0902	16.6484	0	12.2736	355110.645	1122750.7996	14271857.0514	36866.4986	180354.8383	6771496.7688	24695.2558	114981.6557	6446272.1646
27.0391	11.3227	0	0.7416	580672.6682	4740159.2483	220746907.899	213369.6015	2058454.9285	247073573.1126	151302.71	1542335.9699	190898580.3091
63.9943	12.6005	0	8.7081	307782.574	500837.9175	1140159.0176	188137.4344	342816.7178	1087734.4562	120503.7928	486395.0629	6824852.1337
35.121	14.397	0	3.1209	2627033.0273	13376172.7413	646887134.5327	1297181.6223	10121696.4154	990918794.4365	591663.4278	4691525.2758	160344463.3598
2.8166	25.5914	0	0.7598	1846691.2262	23978758.4228	2328588152.1438	576570.8994	5709107.5094	873508284.7271	360117.5371	3669229.0936	1138584242.2551
46.181	5.2694	0	10.2052	0	0	0	0	0	0	0	0	0
8.9246	5.333	0	14.6169	686377.3171	1947667.1159	9469457.3813	346265.4843	1585788.4432	43256553.5041	158685.4968	600011.9277	10582498.713
1.7919	19.0565	0	0.8439	910769.897	6590330.6306	97633638.7293	447372.1755	2550574.7812	61766199.2611	303686.2843	2026867.8209	40209256.9592
33.2916	20.5432	0	7.7747	136934.8545	186715.08	220673.6286	49092.2073	96889.0836	110843.1991	30634.759	83413.7249	359211.1772
31.8171	7.1088	0	5.9517	280635.8202	1042230.1178	8216491.8302	38607.9794	126236.5721	2808336.3627	57601.2271	380297.759	38938052.2621
25.1266	11.4832	0	5.1597	357305.2639	1055214.6428	15628075.2995	222350.7202	677391.3045	16794026.8239	159977.7175	554427.767	16948092.9879
56.1961	17.5001	0	3.3999	129961.2198	562139.0856	1113757.0937	64803.3184	237070.8869	748399.9865	67764.7191	239609.3922	968780.6231
105.6816	5.8736	0	15.4605	522961.3839	5044258.97	459027857.9842	44311.4568	1097962.5063	176731765.4604	30680.3084	644402.7378	131136818.5242
13.6577	12.5868	0	26.106	137728.2101	405980.5779	6301534.6888	21607.6099	70838.5773	369043.3374	27149.5781	81473.3944	390979.3818
53.6527	3.0604	0	2.7202	149251.4106	424348.3256	970602.2017	260722.9425	1508185.1667	72914408.0208	215433.8255	1286967.374	14209288.0404
16.4946	6.7445	0	4.2225	943298.4452	3072673.6734	8414177.4366	221710.5939	650172.2324	4159542.8222	89290.7546	311112.1556	3602143.8233
51.7343	20.8938	0	0.7528	1200615.7358	5455771.0637	87692878.8711	558488.9255	3310198.6645	132258938.2805	328825.398	2129588.2313	615478650.9583
20.7984	8.8357	0	1.9455	1200822.6475	6935740.5395	517047892.2649	765409.9902	5111702.4508	680790442.1304	379734.085	2814748.2338	789156572.0127
4.4655	27.7649	0	7.2436	2172825.5042	26538921.0493	2465119775.6945	679615.4791	8298193.815	1144066295.1591	465107.1912	6064281.3318	1528738020.8844
52.013	5.9295	0	7.3961	42735.5175	76798.332	169901.8138	170224.173	2048745.0401	181894369.133	195324.2622	1872237.9357	248458783.3417
64.0495	1.548	0	7.3153	20741.0126	189278.9693	6177990.1337	6973.7815	63250.9967	6177990.1337	5402.4043	42892.73	6177990.1337
58.9454	11.3292	0	0.8732	1341862.7076	9021276.1612	630281098.8553	669879.677	4814050.8157	411170281.6326	329493.9031	2711599.3395	795679702.383
98.698	12.9847	0	1.5443	1481241.1989	4646389.2251	27777920.6349	419776.2275	2043999.5126	71842833.941	282231.9113	1564465.9043	327353217.9195
212.6443	3.1226	0	0.8074	208501.437	1579206.3153	10049643.2556	77386.2225	675956.2395	6271540.4878	66258.9031	602553.9393	95584920.2445
35.7614	7.608	0	7.0656	289435.5097	910741.9666	2249964.471	21174.3032	82220.7361	774689.0865	25662.7771	72804.8892	1204799.4478
15.2363	3.7537	0	34.3961	323120.055	807888.7941	3607148.6932	21754.483	126855.2345	7635186.5085	20647.1357	87477.8255	7674614.4044
7.2954	5.849	0	9.1479	532977.0329	2739484.681	75519203.2003	72933.7471	426106.7087	9798176.2841	61108.8794	319017.483	11850763.6464
15.3675	12.1335	0	0.5718	913146.963	7687535.8495	73723534.6461	394955.1685	2284670.9891	41222746.3222	286718.8713	2653334.0293	1032044676.6023
1.5014	5.6001	0	170.2129	91727.0643	410508.3151	9543976.0366	0	0	0	0	0	0
50.9016	41.4887	0	3.6242	2066109.366	11687233.1783	256991573.5994	987797.2498	6727730.7042	471197140.4399	522754.8814	4039723.4231	1117254740.0257
3.5404	15.432	0	0.6106	2175603.0632	22713725.5104	690150549.256	711233.9517	6561353.2812	492445156.0516	398846.4908	4141049.8373	1038768382.861
7.3555	2.3179	0	6.88	63926.6329	170304.3578	1303661.8558	178967.4849	1452152.3931	532928604.6826	107311.6294	846299.4066	119572068.6515
141.4963	17.5908	0	0.6289	1540963.3128	21376541.1166	384330731.6647	535190.9895	6895852.2654	306941935.4877	255167.9812	3715803.2398	855088253.0974
0.9676	5.6449	0	9.9494	545190.6778	2821009.8443	79058213.2943	64842.7326	385651.947	10715110.6074	55423.5815	289593.6427	12705369.6261
9.3333	12.6599	0	0.9415	853485.8512	7544601.4394	64157259.7161	361847.4109	2203271.8283	31973755.4756	270451.7468	2591855.4202	1029900435.7348
20.5541	2.1879	0	5.5671	786570.3616	5387059.1017000005	162045603.8735	487569.6395	3670175.9329	187113817.8615	113881.2162	299414.4498	5132715.9157
4.7768	18.4479	0	2.0954	2930418.025	14206154.3882	735408510.0238	1313514.0431	10718989.4627	1056321519.2414	569457.7467	4865414.8361	218124276.7941
26.0512	5.8285	0	2.9847	5401254.7386	68024978.1674	4078365049.3687	1109908.4885	16127254.0146	2499143503.3322	575508.8462	8655005.8015	2530202299.3228
2.9924	3.3539	0	18.1275	52685.9235	211432.4864	3973363.7392	16607.6931	95944.3003	3987331.3778	13390.6409	67237.615	3987331.3778
1.7152	9.6064	0	5.2946	1629863.2506	6964849.7561	155199427.4053	450290.976	1491338.772	58290313.1745	195742.658	884022.6045	53747565.6707
30.1257	3.9312	0	3.9406	0	0	0	0	0	0	0	0	0
3.1031	8.7054	0	3.1044	2872439.0253	15089218.7053	713165597.0663	1106228.0556	6136070.9361	474141956.1167	734665.3018	6526751.2868	448519824.9567
84.9958	16.7115	0	1.1081	883422.2946	7020972.196	520353198.101	329993.7525	2758990.6741	688091068.7179	168234.9991	1331865.4131	871501955.9604
33.5278	13.115	0	0.9969	723502.1675	7144297.0796	41185552.0515	296559.3191	2031980.2292	16447629.184	235124.4612	2456756.7422	1023241070.7089
13.4312	5.2767	0	0.6171	195914.0641	1892914.4114	326949579.7633	92928.9549	650516.7975	368127396.4398	70255.2796	343595.7456	448852420.3284
2.6389	7.0909	0	20.5348	65040.4621	289332.9077	7249597.2142	31005.987	179020.6402	7458175.439	25046.8071	125008.1968	7458175.439
75.11	8.2685	0	1.1661	16613.0076	88318.0326	6719049.8763	7634.0771	44844.5806	6719049.8763	5909.2274	33193.565	6719049.8763
10.5159	9.6403	0	5.7629	3494660.289	34492043.2779	3343663892.7783	1040418.5082	11394620.8982	1937168117.5269	514433.166	6610276.8555	1364068065.7418
1.3227	19.3021	0	5.1777	1319795.478	5126037.8359	182696404.507	918507.8574	4942343.686	717214137.3136	549433.1404	3410163.2275	221824475.464
10.0867	7.12	0	1.1393	2250324.3259	23047751.3026	4208185134.9074	681784.3773	10212669.3872	4873372184.2748	280908.3499	5298331.2074	5750311652.6335
18.5582	8.6956	0	4.3436	1283857.7251	5069202.9181	179125219.7586	892990.5122	4897177.5767	714299797.4866	534998.8466	3382023.9675	218986333.4964
7.0499	11.8084	0	65.4937	636595.5246	3278425.3145	93447827.3133	37908.3253	236543.0834	14501499.8867	34523.601	180493.7268	16211418.5585
44.9387	4.1207	0	1.5379	2191.5042	2191.5042	2191.5042	9063.4663	51099.7596	8635559.9192	8039.4809	41404.4487	8772005.3082
33.5383	3.8654	0	11.2517	164778.8127	433582.7295	14119418.1496	46288.8911	135961.2968	10103908.4054	38439.3845	127162.5061	10304424.4725
0.0601	28.3827	0	2.1872	1018435.997	6981955.7655	217148610.2713	375176.7842	2800745.825	244005785.4156	194114.2592	1659722.5715	296847637.5449
88.0709	2.1181	0	10.4998	1226963.9775	13094372.8211	187633431.8542	302715.017	2961715.3862	122303742.8978	174887.017	1451546.2284	159283149.7888
4.8381	6.9754	0	0.7285	3564905.8656	18796505.9635	1370332628.1281	1447617.9978	7611913.6234	465828027.7012	761509.9261	4736591.4409	340021000.7885
4.6093	10.4943	0	0.1961	209198.4493	2109175.6092	337144685.1773	86498.787	699630.5131	378021880.8639	60522.8945	287156.1105	9640823.3914
82.5773	0.9913	0	1.0905	95025.7054	347809.049	7084342.9439	51970.3307	208307.988	7084342.9439	32662.3202	151663.9939	7084342.9439
61.3918	5.6671	0	17.647	349036.9492	1175721.992	20343326.7353	4725.013	27753.3433	1460018.5285	3532.6633	18076.8719	1449323.9625
19.4356	11.7193	0	2.1942	978545.6821	8992426.9821	167982467.7358	405216.4549	4087797.8656	170449621.8912	242593.9096	2679724.6538	221216277.5268
123.1162	4.2414	0	0.6658	718620.664	4811663.3471	7859241.7548	293172.8067	2590024.1782	12536828.401	175921.6505	1893849.6251	9185039.7627
10.378	6.6411	0	0.3061	342751.1147	1058819.8391	36342102.4231	227230.3827	669018.3354	40632465.1987	138639.4491	397691.9836	32290746.5832
117.8561	4.8524	0	1.3397	73146.508	235640.466	654956.0586	27902.5534	117231.3436	354335.0687	46351.5553	356413.0866	461683149.2714
50.1213	4.4449	0	3.775	179251.6944	505692.6976	1603974.3442	263581.7813	1254811.6773	65327730.3503	260442.1824	1691087.0065	174678579.2357
86.425	6.8546	0	3.2167	64567.3618	552502.7181	29149201.478	7176.3799	193804.056	29149201.478	7176.3799	156332.7843	29149201.478
31.5973	5.6341	0	3.063	969999.4116	7107859.2062	174946059.3185	313968.3359	2728684.05	182595877.2279	188124.7555	1574337.08	230934111.5015
32.4719	8.3237	0	3.775	1623055.342	17966792.0094	641432274.4852	405041.2723	5248779.9802	575380011.6391	219257.2002	1874889.1159	242774564.0274
2.2615	35.1256	0	1.9123000000000001	977915.2766	6136007.938	192580861.3429	187651.8648	1563152.6424	145537181.44	103859.8284	368316.0244	26684173.7741
33.0828	27.4178	0	1.916	747939.4548	10364347.2627	865507926.148	135980.7207	2696686.4843	720493002.3415	78847.4259	1663012.2167	1151426577.2105
20.2956	23.528	0	0.978	640002.1437	5370419.319	193193106.1285	148859.5977	1458038.5454	152049737.9191	75561.3073	267895.9865	29377143.8196
48.1179	4.5549	0	2.2756	478899.8436	1909517.3101	35902614.649	204376.3705	1393143.0256	385882572.7026	123023.212	1069975.8087	416669207.724
42.2762	22.721	0	0.7993	657073.019	5381296.4648	197285101.4009	150879.6436	1480183.0911	157600821.1048	82204.7128	303180.6861	32779435.8963
38.1257	5.8398	0	19.6123	171.884	171.884	171.884	50.3488	50.3488	50.3488	50.3488	50.3488	50.3488
22.7787	16.3509	0	3.3406	873846.4353	7551789.1904	72444609.1815	353278.7119	2169137.4775	39041224.9843	269086.8514	2574506.41	1043728689.8296
18.2769	14.7349	0	0.7411	222844.9557	743421.0884	27069559.4276	124526.5027	404821.514	17741862.5598	87832.3896	304193.85	15606551.6223
12.8598	6.4106	0	2.9209	1949257.4338	17045462.4536	1065150115.3587	655028.4698	6810391.8648	1101490629.5099	339668.2159	4537501.3216	1329362452.9149
7.7003	8.1564	0	2.1577	2679115.7877	12979251.7902	1244982570.1495	1061864.857	4857765.4375	389437151.4859	641334.444	3872246.9264	423733322.4204
24.4889	4.3606	0	2.1259	355796.8373	1172776.7898	43931861.0478	255607.8481	809493.4729	48762869.2142	168573.815	522450.1464	40130598.4251
73.2628	5.6871	0	3.2329	56779.4265	148505.1444	544498.0154	63628.7473	180362.1616	1018046.595	45895.2113	174808.2194	1372674.7651
64.3275	12.8477	0	8.559	810251.4733	5408062.1082	46418157.0248	52355.8157	334311.0021	3696786.3912	32618.0918	122764.6618	1407671.5515
9.3157	25.8045	0	1.1129	153870.117	437991.9872	2152157.0052	141691.871	477670.2765	4970069.5206	112000.7884	483198.5961	16753587.1249
58.274	2.7545	0	4.4909	932164.5621	5164623.5464	69908848.9569	472916.0453	1871873.5292	62612943.4734	295100.1501	1777118.5487	125619829.702
0.0939	8.9256	0	2.843	709997.5624	3132582.0882	30571891.031	286091.0301	1597677.2517	82994782.6579	170781.1196	889834.5986	18553393.1769
49.584	7.8567	0	3.7788	1505250.6999	9572211.1228	140120700.066	376552.7545	3199977.7488	174778285.0908	236947.5391	1801927.4874	165986949.3903
4.3726	0.7968	0	2.2226	80713.0806	315483.1998	5049376.6136	28346.057	151092.3174	5078533.415	23490.0967	112199.3816	5068780.6445
5.5569	5.0732	0	3.878	75233.1115	223097.0492	298806.4671	32154.5202	143013.0255	405139.0229	28027.123200000002	119243.2634	427446.7839
54.4289	3.5406	0	4.1225	530828.7274	3346313.3766	20325967.3555	377975.4447	2969718.8733	148282963.961	247742.1543	3048609.1043	194954174.8249
5.9429	20.522	0	15.4215	1737451.9252	18525479.2731	620654329.5559	138361.7261	1813890.7965	171570707.1545	87202.6202	808031.5207	107337647.3832
15.9165	6.1205	0	3.7534	1776490.1158	18567517.8343	637254414.0525	393823.1419	5185038.8052	569635322.6964	205994.2535	1785371.9062	236664199.4523
8.8303	8.2929	0	0.7832	1091564.3756	10015846.4056	454662160.8422	424949.38	4145296.6585	294503740.6262	304158.2008	2801259.1967	202314587.617
6.1963	10.1178	0	2.3144	1234237.497	5612245.0168	112311349.4265	516818.2091	2356775.382	100599257.4058	312371.1182	2311895.39	435999399.9114
4.8626	6.6555	0	2.9298	2062428.1847	13610054.2621	285612876.4888	692100.4591	5761447.9888	358995799.9533	343610.2289	3129876.0552	509910550.3714
51.9569	10.4837	0	7.9019	1799928.7929	18715051.1938	630723595.2254	363731.3974	5001676.4059	562588795.1117	193738.2167	1659738.7704	232774834.8124
1.0771	0.7085	0	3.3667	86924.5819	380711.0365	8253451.2901	25927.1544	155224.9392	8215910.4514	19901.8301	108443.2941	8200175.4969
1.2537	0.774	0	3.3667	86924.5819	380711.0365	8253451.2901	25927.1544	155224.9392	8215910.4514	19901.8301	108443.2941	8200175.4969
19.7452	5.258	0	2.4796	1502013.1854	17522521.5489	591321566.1494	128139.9287	1624166.4451	154870598.5131	76806.0268	669342.8277	91016971.1187
7.6034	2.3057	0	1.022	93603.8898	450372.5173	11608760.5729	23539.5003	160283.5943	11502428.0171	16376.5858	104962.0278	11480120.2561
22.2776	14.1842	0	7.9629	45826.7215	161778.5971	4838322.1326	222921.7813	3134243.1869	385883607.9356	104389.0674	816241.1105	120492849.559
20.5037	5.9545	0	8.6781	18878.8862	100926.718	7405410.7873	23822.2421	127370.2523	9819108.5548	20780.8163	98828.5409	9817502.2328
157.4055	5.1766	0	4.927	349823.9582	1565421.0399	60908186.8703	103665.2571	766435.9282	18326511.6803	58772.137	297851.0556	9666730.4935
14.0979	10.4599	0	6.7588	2271453.5952	12054238.006	162725623.305	949569.6802	5078738.4875	167410886.4146	700061.4568	5496915.5837	611075986.0105
23.2979	8.0189	0	15.2424	0	0	0	94141.4294	342927.7961	2637760.1446000002	80621.2099	401893.3421	14661473.0654
38.0576	9.1155	0	1.0475	2150539.0401	13300363.8954	240061326.4649	958892.7217	6256816.4964	260976441.5827	385390.4089	2440208.9213	128972689.0923
22.0354	13.3074	0	0.875	754673.249	6145329.2681	84057924.466	335172.8127	2248891.0359	53776827.1741	215319.274	1703010.8732	31794787.0531
15.6746	5.1478	0	43.1434	106732.9521	326201.6879	3573660.0065	0	0	0	0	0	0
11.9653	6.6606	0	52.5362	186579.149	451053.7306	2105578.4923	0	0	0	0	0	0
241.0688	8.017	0	5.0887	88714.6433	766272.9622	75131998.1393	49083.3482	394745.3079	67208378.2018	38281.3119	247846.6342	66502295.7017
9.5777	2.7523	0	2.3769	15592.5307	125149.8015	3792492.8722	5234.5192	41880.0985	3792492.8722	4715.7823	29454.5593	3792492.8722
0.6781	19.1031	0	0.2852	1471793.4965	9758584.737	642162169.8125	733623.6839	5363744.4088	424767965.3045	364812.2503	3018761.0815	813645401.3911
19.6461	3.307	0	0.4514	1089505.0307	10046508.1209	462843967.8587	425705.3305	4174689.1443	302505377.1497	268329.0877	2378988.8863	206478468.1218
19.6424	9.9817	0	7.6665	42405.2415	153885.2619	796313.9053	227231.1211	3115511.1711	381874830.4718	107061.0817	795811.9494	116560845.8551
64.8938	2.4432	0	0.8356	1515673.738	6186840.3692	113419198.3675	847482.6821	4339504.5628	379838467.4052	458859.1162	2862608.0092	99303963.417
0.1266	4.6881	0	0.4768	271650.402	2620074.9476	364861182.6437	112709.5749	1012537.7884	405157545.5592	53953.6188	259366.341	23228854.2624
35.6482	12.9369	0	20.8665	854765.2445	11699667.2975	352275114.9225	165488.6328	1589784.8665	127162396.2742	126778.8	900165.453	116738099.7918
22.0545	30.536	0	4.5283	837154.5862	6931619.3296	148672958.9032	492538.7434	4623096.7602	365313049.2868	269921.1227	2645177.4874	470896436.7269
36.6114	15.2461	0	2.4044	1727186.1816	9520656.1541	129645418.5553	675311.6636	3657084.3625	327477752.9611	351762.9443	2565507.1902	458098213.833
32.7521	15.849	0	0.4021	197029.0823	635597.3197	38362030.0531	144655.2242	439210.2124	26571891.157	117622.8148	510616.0478	22655698.665
29.1038	8.942	0	0.7819	670181.6575	7010224.8252	41576185.5571	210866.764	1739446.866	22810339.4048	150245.6997	2035210.7876	1027428799.8258
35.0598	4.1205	0	0.9878	1011392.9515	5863969.6918	58881920.3413	570744.3064	2215893.0419	26294092.9561	235992.1629	791733.8274	12546188.7687
35.7156	11.7363	0	2.8391	96424.9026	183358.601	2752750.1993	30610.3784	78873.3519	126598.7748	19511.9235	62260.3084	128092.6056
23.779	19.3136	0	2.2358	1397767.8634	5577822.8159	119781867.6825	847575.5708	5561311.2604	228709522.8902	485346.0463	3970343.8664	724952303.4322
5.264	7.9274	0	2.6671	2056917.3106	22140662.0215	2938178552.0336	764537.0436	8645245.7116	1642560453.0486	417876.8597	5489261.8044	1190146882.4187
8.1637	8.1487	0	0.3226	32242.9453	187693.6085	6353106.0116	22766.1017	87107.4285	3151242.3581	16412.1056	53742.6844	2838724.4114
10.1707	4.9202	0	1.7638	78765.13	250453.4587	1715440.5242	6369.0016	56516.8495	1436245.0071	5197.6928	37376.2323	1558081.5864
12.7828	9.5515	0	2.2587	181176.7924	564439.2454	6230314.6228	17677.1375	158592.6149	4029933.1984	14062.5635	104079.2615	4381795.753
60.2445	6.2293	0	9.859	54150.9538	145782.9423	547677.7455	250.8953	250.8953	250.8953	250.8953	250.8953	250.8953
0.0359	16.5365	0	0.9128	1597199.5003	10541615.7387	444728484.8493	707434.0207	4430396.8177	470897687.4061	323361.7181	2008665.5323	286835931.383
50.1305	3.962	0	3.5091	1029088.8257	3798301.5907	91260384.5614	421718.3747	1907040.076	71401082.2982	446883.1552	2591962.9118	186635459.8166
106.4058	6.9377	0	0.3686	733294.6645	5102700.2206	20742498.6292	294681.7466	2888155.1078	51358949.4226	181444.8917	1956634.3425	43472163.2151
41.1793	7.9676	0	2.5229	2443157.4085	12478991.9479	1257817148.9354	908748.8713	4480971.2163	402085051.2095	536755.6428	3496954.1138	435003834.4107
20.2703	6.8296	0	6.6764	207550.6812	1270741.912	42772718.9403	19379.5038	183712.0834	17740367.6429	14753.8583	95130.6875	12448768.6703
50.8558	5.2448	0	1.2261	622702.6245	3031568.2888	44439728.5454	318909.1256	1133835.1997	23723164.1217	206307.3536	977122.3054	8638441.8025
5.3888	18.2738	0	13.9777	50767.0147	242261.0528	16137392.151	22892.7579	128947.5916	16134932.9624	18184.7933	96980.1146	16197661.0433
47.9094	7.8352	0	25.2897	34480.8727	273189.5113	30450432.8695	3365.0397	15439.9658	6090065.0201	3267.3668	12324.7056	6090065.0201
171.7105	15.5375	0	1.4182	95169.9372	789345.6967	92869688.4277	22350.1941	153346.9423	68509320.5783	16712.6277	120210.8524	68509320.5783
36.4338	6.5346	0	1.928	76072.6514	431793.1998	30464302.5894	23851.5111	114782.3715	16965105.3397	21669.2331	91773.1563	17198139.1855
0.8769	2.5472	0	0.1547	1103015.3947	10106290.348	466775725.6783	431972.3315	4214864.5457	306364719.3897	269894.5995	2410294.8535	210466537.5618
4.1612	10.9931	0	2.4004	84082.5819	369329.6404	6411351.8489	103550.1922	485658.6823	8885773.4962	90005.6024	491962.5118	20991688.8485
17.7141	5.11	0	6.7649	835640.2498	11670141.5328	348191561.2317	155471.838	1551734.5992	123045968.1403	122431.7976	881104.8191	113798608.7137
16.1821	3.7697	0	1.0905	1668049.4315	8933764.735	61247366.6124	1019926.6481	5128072.3895	345953533.2265	451186.3169	2809835.8717	78684767.6653
40.4938	7.27	0	4.0147	0	0	0	0	0	0	0	0	0
1.6569	13.7963	0	0.9507	898849.4374	11634280.1397	333002163.7752	152995.6908	1537812.793	110742167.9475	122779.3294	903604.1906	103575052.0551
30.9765	7.4425	0	9.416	345857.1638	1813002.3181	27824192.4356	243392.4364	2060668.9539	68833686.331	143874.5216	1082818.9445	40391181.0414
2.6722	4.9429	0	12.5791	2193409.3268	13925700.7499	1106305067.4763	494525.2548	4849856.475	1215532867.5898	281133.8755	2541943.6036	890963940.1424
16.1436	2.9901	0	30.0144	0	0	0	0	0	0	0	0	0
18.7223	9.3314	0	2.2884	63182.2506	186550.6617	3530336.485	207681.5566	1824314.1986	118205722.095	119761.1201	1104848.3825	186347955.5168
66.6983	3.6965	0	4.2673	262727.9819	989379.2125	43305036.5423	189840.9759	763774.8627	57882757.5235	178189.8547	918777.9013	72423403.0087
1.1966	3.1492	0	0.0082	911479.8673	6586720.264	81537885.012	139028.4369	846536.9155	21010888.4738	33117.7128	164337.2188	8842692.5079
52.9101	2.2308	0	10.7562	26268.8447	136464.983	5633068.3479	7290.6264	45765.1319	5633068.3479	6113.4415	35192.4499	5633068.3479
5.7374	6.1511	0	0.1795	590718.8888	2828063.0648	20886063.096	266966.7378	1542942.7425	18325536.3215	181073.156	1317305.4092	57469213.2735
10.7777	6.041	0	10.1424	897685.0064	11707352.1591	328538557.6421	89299.1047	945486.6683	54405147.7955	76774.2023	702472.8511	61852696.4225
9.1932	0.5556	0	11.8213	897685.0064	11707352.1591	328538557.6421	89299.1047	945486.6683	54405147.7955	76774.2023	702472.8511	61852696.4225
0.9103	2.7785	0	0.6427	319422.9518	2137937.1026	161081291.9989	143401.0436	1087715.5435	142887857.8914	89556.8921	737555.8876	222607630.3279
12.2451	10.2024	0	4.3125	1318693.4925	9590175.3128	1107275557.5998	393780.1014	3847988.029	1143161204.4716	252802.8074	2679781.344	1181263132.3106
192.3189	3.0114	0	0.4461	319656.6921	2237643.1383	173143134.195	141621.3164	1116436.7561	154950160.6938	79067.7348	730816.7801	234737508.6613
1.1658	4.0831	0	0.5508	1559723.2943	14496148.5957	220939921.4506	310806.2951	3082109.5784	128437036.1889	179778.4035	1530834.4915	156629011.2117
21.111	13.6197	0	7.9363	13911.4722	73171.2011	4843268.037	5772.1262	20682.135	2471678.2936	5518.3055	16936.7593	2504127.1977
1.7454	20.8526	0	4.7332	593807.7538	5881903.2469	537858434.7802	101385.3729	1473562.4676	265034530.0144	64043.9704	829795.2932	222028786.0347
122.497	2.3702	0	4.8339	599929.0795	5993550.6027	547329398.6842	109230.9533	1533129.481	275597857.2804	67927.6451	863501.3888	232928583.3105
62.3444	6.2003	0	3.7926	0	0	0	0	0	0	0	0	0
92.5427	7.9831	0	12.1997	157968.3714	1196647.625	121258563.6728	52593.8773	315511.4199	121258563.6728	36390.011	239536.9457	121258563.6728
26.6117	12.0447	0	0.8504	1034162.1034	9355549.1614	688495737.845	381241.5894	3762538.6693	698438438.28	220040.4444	2371441.2114	271762273.2883
115.6107	3.1689	0	1.6856	145869.2967	421531.1497	4207095.987	64272.8669	341121.0024	1993998.9124	33937.1026	269756.1851	1827828.6568
15.5964	2.1728	0	4.253	466956.5104	2278461.2916	43803891.6923	274770.1203	1790578.2808	24700731.0754	226379.1927	1361624.9933	28682933.0503
11.9514	8.3102	0	0.7263	573906.1147	3039360.8333	83218116.2464	303274.7703	1189407.2194	17308750.0278	260060.9303	1404539.8275	38519852.8292
0.019	17.3491	0	1.0858	1230466.004	19331217.8949	449482311.0551	484372.4977	6496981.8001	376160309.6107	289845.2436	4154138.321	784546886.1447
104.3644	17.4182	0	0.2405	866739.4549	17613111.2287	371394029.3228	257603.8448	5436928.2945	296261280.4536	127855.4389	2638689.0566	500903389.5988
4.7975	13.7304	0	3.3	1264854.2781	4649161.0432	115491667.4511	591977.0615	2513774.3537	93133216.1609	518813.212	2876880.0753	194923573.2733
19.8893	8.8177	0	0.5917	390607.0789	1419417.1032	31361830.3362	158561.1423	840880.1507	22811143.9627	140966.7196	634930.8454	21800284.6142
7.82	8.0539	0	6.3989	651961.4475	3860186.5579	32843134.4307	554528.3292	3597590.89	168930730.7548	384196.4575	3425067.2218	214757143.9074
60.3179	10.5471	0	4.4622	141075.7941	472026.6425	2635501.7098	202258.5741	665876.1408	4859414.7861	139553.3952	416965.0134	3558276.7629
15.4691	17.7716	0	1.3604	1558117.5915	13744044.4438	680330262.9035	538722.8913	5412024.9117	942813230.8677	274664.1915	2721730.1206	1163878108.9484
12.4872	11.7413	0	3.0143	2244373.6935	22233927.3061	2953374286.4033	803357.0238	8967635.5994	1669127072.1258	486738.6632	6564950.1681	1312608609.154
93.5577	3.1312	0	3.4781	1823483.2036	10157261.543	172834498.2445	618873.6244	3214699.2934	31129706.106	208854.2384	1130352.658	6414237.7921
18.6683	24.7879	0	0.9208	3025878.6588	15634000.5289	1303587515.047	1258728.4365	6266003.189	468192205.1343	845822.1735	5470948.72	566634890.0667
35.1629	9.2874	0	0.5437	872637.3229	4379077.2901	139855527.8184	448537.7738	2781312.5043	200220265.1054	258323.9005	2075156.2062	721032216.1222
4.2223	30.0651	0	0.0773	1837774.7675	14179658.8671	620796887.3141	761895.3632	6744858.2462	623024380.5919	430348.4367	3694288.3362	546782234.0576
12.0822	10.9372	0	4.8329	749768.6433	6338888.5184	38175355.7734	360407.1892	2454067.6562	33532520.7937	244576.2468	2462774.423	116172347.5273
94.1485	3.7434	0	3.2583	500245.0234	3511263.2832	22638144.8293	330775.8273	2961353.4572	160143585.9355	237862.8117	3039264.843	215367920.09
12.308	14.5924	0	2.881	46724.9199	157404.8516	2818530.1833	27897.9738	138697.2669	7113836.1796	25284.4703	105608.2018	7068769.5721
9.938	15.2365	0	6.5205	50668.6208	226162.5735	10389087.2253	14166.3626	72483.3947	2928907.1532	12866.5939	54631.7049	2913825.698
2.6978	7.4796	0	2.7457	150391.3356	514084.271	12605644.6599	81453.6456	434487.3082	32047127.1778	72566.2343	332683.26	32160685.3673
89.6602	4.0198	0	2.0067	35274.3458	146439.1217	7430826.8706	17150.4942	85943.3042	7430826.8706	14515.6402	73479.7584	7430826.8706
2.2983	22.9074	0	1.1437	4154963.3903	27395528.9365	1100692515.4963	1655137.4553	14393405.7059	1655200752.0524	610408.9425	5115385.0783	441350216.0422
69.6956	6.3606	0	1.2001	472394.1998	2377111.6487	544863282.5987	242037.9846	1358461.9852	544545913.8508	194881.4167	1356961.5573	404281087.2728
76.6675	11.1358	0	1.6968	12059.5365	12059.5365	12059.5365	36295.2162	190151.665	27752941.3924	32590.6507	146992.8912	28205166.4211
13.5785	6.6121	0	6.8968	127381.578	481862.6346	16237272.2974	49898.8316	258302.1334	13506662.6492	45120.8021	196070.7666	13444346.333
136.5795	5.6949	0	11.3535	1983853.1534	17788979.4533	241235400.1147	85997.4673	780194.4413	2082034.8687	71821.5097	851189.1548	19547599.3217
28.3172	10.8168	0	1.4073	1380318.745	12122586.7419	100506243.0298	453537.8949	5138303.2099	63859660.1633	285048.97	3539749.159	172389032.835
81.7815	13.2688	0	8.5457	997882.5176	6770780.1776	38194315.9635	369634.8716	2087548.6824	33304234.8542	335384.4828	2941048.2367	115349054.4108
26.2381	13.7658	0	1.1787	4486894.7731	31425466.9369	1135522559.5118	1671148.0945	15489547.6629	1687758717.4481	588215.3687	5676528.0448	541926251.5082
10.0859	6.0959	0	1.4265	1026150.7486	5973117.4487	165423784.2701	655200.8638	4582498.2964	235514380.261	296567.2631	2246016.9635	762915553.7763
37.3657	4.029	0	0.9339	607248.9343	4020881.1079	11874196.4384	474550.9378	2860454.956	29165273.579	192923.6018	914545.4824	26752325.5246
91.4664	12.8585	0	2.143	1740597.4933	7483849.9979	38732482.4174	778949.4458	5839468.9471	146587818.0757	441269.9278	3911855.568	203293639.126
52.2651	9.3583	0	1.2311	414771.796	1458591.0103	26706989.1533	168012.851	884992.4934	19281298.2948	146898.5288	670658.377	18051847.1647
47.1698	5.6975	0	3.5148	40062.681	196268.2637	13533775.2344	17789.4892	91769.1124	12407013.3198	16305.9626	69624.3438	12625605.1013
30.648	5.4242	0	6.1398	70277.8262	321296.8193	16492484.1431	30977.125	145670.608	15562876.9056	28034.0221	111768.1675	15704808.1167
42.5881	18.5795	0	0.9238	1227653.7244	10228221.3821	675368884.9975	688764.7207	7189782.8015	1072905232.5144	371379.7984	3745172.725	1362489230.8846
53.3883	1.5847	0	13.3572	49442.7687	158752.1132	5656458.7975	21361.5685	86291.6983	5656458.7975	17433.3463	67714.6246	5656458.7975
107.4446	6.0103	0	0.3881	607543.2558	2948776.8739	53141182.2404	240435.0489	1722157.4055	54644402.7748	158666.5205	1423898.7881	267441965.2182
206.6658	4.9856	0	6.9485	208184.4706	2752776.6909	77570048.5163	40894.1792	529842.84	61631112.3045	33047.4656	381056.9909	78667743.8581
16.9824	5.1627	0	7.6591	356798.9072	3643924.2326	88569879.6979	89839.3098	885531.0601	110076782.7928	69286.3209	608307.8653	214223344.7373
73.1667	3.8651	0	0.705	589832.1497	3220835.5411	149410095.6233	283910.3836	1809142.4308	154105190.6908	276719.0006	2620477.5317	552947967.4854
104.8893	1.5665	0	9.7911	27578.6692	167934.3152	8175812.1689	8966.4081	43002.1542	8175812.1689	6203.8742	34017.9098	8175812.1689
0.518	8.7901	0	1.5745	3987166.7835	22787020.7466	1396229761.3352	1489060.4119	8181566.3439	616997109.3288	628625.4522	3638371.3845	396442653.4042
59.6305	2.3649	0	3.2554	472725.0699	1309153.1965	4971195.2134	317206.8308	1238088.2815	42489062.8745	100767.9989	449790.8341	3009705.871
5.1029	8.2159	0	2.8167	800194.7291	2557754.9404	53231601.8678	413989.5067	1543608.986	33730243.5858	259749.7266	1333116.2296	77629554.0903
104.6546	6.5676	0	0.2734	526849.0469	2720549.5631	6390909.665	167299.0309	1172051.3465	3414422.9426	109457.2714	828309.4872	29483459.8255
15.0415	1.6922	0	3.8492	18204.7276	143402.6849	7240170.3139	2878.0534	54037.9441	7240170.3139	2878.0534	43721.049	7240170.3139
17.5719	3.0567	0	3.3929	24288.9765	238134.1041	13041713.1186	2742.9541	80637.1693	13041713.1186	2742.9541	65773.5929	13041713.1186
11.6672	26.9334	0	2.5949	787936.3969	10906467.0307	922727765.5182	265391.1614	3597748.3384	1139184837.2455	161700.0843	2167122.5881	1588035342.1773
36.9425	19.7361	0	5.974	1874752.1259	16780753.6965	2941670563.9984	641681.0445	7127329.0814	1666641480.774	282208.7692	4279214.0213	1213908658.6714
63.1527	2.1488	0	3.4934	503762.2773	1733128.8373	47692824.9354	248707.2177	1058638.4026	6774505.4215	284274.9748	1689941.0135	407896436.8844
5.078	4.7355	0	2.388	2149184.9607	21797660.505	546408301.6543	251662.4311	4888351.3694	327902750.7291	224763.2358	3676316.7048	501807121.8692
31.254	18.1435	0	33.7611	723271.1452	2027382.7501	31584129.4107	23222.6294	154780.2427	2483865.0073	20801.5151	173148.3613	5963074.7191
11.1501	5.8476	0	2.979	1138995.167	8577480.654	53315295.7494	527536.7606	3437734.3688	46451147.176	225234.3422	1060875.1974	43163440.4746
21.7204	4.9068	0	4.7442	405826.4372	1125357.2846	19300693.094	75035.4046	401395.6477	19385175.576	55543.0166	292297.5346	19090406.2008
39.1159	4.3047	0	2.0451	996350.4537	8687195.1978	75142698.0269	620708.9594	4687187.3846	91592006.6159	317919.687	2782983.6409	1103282269.3508
1.0357	1.4878	0	1.4779	8591.9734	66192.1328	3328619.7087	1518.7121	25425.3255	3328619.7087	1518.7121	20566.5313	3328619.7087
1.6455	0.9889	0	2.51	8591.9734	66192.1328	3328619.7087	1518.7121	25425.3255	3328619.7087	1518.7121	20566.5313	3328619.7087
115.5065	3.2977	0	0.7691	611668.8341	4751589.086	794685239.6429	288350.0858	2199527.1473	799947633.034	153669.1052	1274233.7858	285844118.1727
8.7236	10.6245	0	22.6541	175637.0411	695335.878	11429620.3562	52482.3721	340621.8752	11429620.3562	38560.9252	230301.8496	11429620.3562
54.2961	2.924	0	8.6563	0	0	0	0	0	0	3683.8217	4475.8228	4475.8228
24.8798	8.5936	0	3.2677	184442.1576	990152.765	65017417.9644	75872.5543	357041.2747	45828988.8817	69114.6048	281263.9187	46387623.2014
110.4324	10.8491	0	8.0782	209756.9843	1283602.1281	26956552.6622	62161.1388	464952.1152	23446035.6352	48528.6443	362370.622	44634923.9344
0.7578	18.0772	0	0.6799	1153489.3032	18349972.9854	393956478.3624	381386.07	5372374.4469	308242589.7686	221645.3087	2811081.4534	519164073.8692
101.2021	17.4527	0	0.2226	1130556.5433	20180482.2645	384071831.721	385320.4009	6742980.8527	331705634.6572	216344.2361	3694354.4341	515816985.2299
81.7944	5.2797	0	6.8328	332783.4356	2342441.7595	83733555.5857	106978.4234	632068.6828	84055628.1501	77705.6585	438027.6127	176718333.0608
359.3507	2.0384	0	8.5042	0	0	0	0	0	0	0	0	0
39.1202	5.1973	0	2.6431	227781.3762	735182.4755	19852580.9418	94439.1191	466427.641	13995941.1621	80066.8526	358355.8907	12787491.6088
81.3403	6.1543	0	2.4365	0	0	0	0	0	0	0	0	0
39.7819	4.5327	0	0.9259	1700811.7521	18432022.7691	2198562933.2498	572220.8741	6018131.9775	2213050848.682	391958.7793	3987200.8501	2556787413.9417
22.5516	4.544	0	13.7274	54126.1877	353427.8964	25718913.9841	16503.4634	126017.5026	19085135.8122	14938.5126	92770.68	18307534.8896
7.5317	22.915	0	1.4955	2790360.0032	25111437.3761	1714998790.7081	615007.3774	6675100.1059	1980371143.3648	242964.5409	3251122.2554	1423887689.5771
89.6227	7.1187	0	9.9867	97560.953	425663.0601	7428993.303	33567.6631	192122.6831	7428993.303	21254.3427	129568.6733	7428993.303
134.1566	4.0853	0	4.0354	158122.6235	796821.6333	4112693.034	53374.372	336087.7968	602176.007	41478.349	287152.1758	21791064.3062
13.7549	14.7998	0	0.6184	582437.2984	3590300.2471	32220366.0476	295297.5013	2074665.4265	61397918.844	150534.7605	1038381.8393	27828220.7628
84.4543	20.6549	0	19.9352	342285.4328	1361062.5427	13225254.1016	0	0	0	0	0	0
65.2008	4.9208	0	0.8109	1091601.1166	6607082.2654	110293667.9081	456066.2672	3565668.3575	39360489.715	310972.191	3056654.0664	243577446.0002
96.6358	5.0629	0	1.1346	1707763.8318	13577599.446	643998100.8185	495357.175	6118392.821	723511061.5782	260826.6467	3346697.2271	490433308.0347
36.1985	7.5992	0	5.5302	1897606.5172	9708676.8721	80630202.7159	608131.7766	3853095.4657	132474891.7027	270676.1882	1369416.7859	51550981.3079
45.1974	14.0231	0	3.2562	1967613.9496	17504732.3842	682040030.9882	450820.0947	3963315.193	444058460.2778	246108.37	3296402.2838	1432735565.5719
3.1586	17.85	0	0.3838	1666096.721	15556327.103	746717049.5939	632836.856	5534588.2568	1033927566.0944	321295.9106	2517999.9712	1357092794.6661
13.0706	21.3643	0	0.4823	183456.6257	565045.9098	17248776.1165	87358.2265	381186.5376	14463701.3216	68398.624	295592.318	14456603.654
33.3076	8.1272	0	1.2289	764482.8311	7990275.0221	81789947.5721	359316.7407	3101098.9032	90220602.3932	218584.4622	2308346.6961	1109497184.7385
34.0238	4.8441	0	0.5371	260918.001	894531.1269	1252103.4134	273736.3369	1670951.8413	9240790.1596	109795.8288	516139.5786	1658765.0954
231.8986	7.0448	0	3.2256	53147.9205	407519.2841	14388917.6183	18502.6343	151071.3275	14388917.6183	12248.6792	110519.2681	14388917.6183
4.0982	13.5374	0	1.4413	1144138.3951	9287746.6105	291810436.5703	465581.1131	3643878.6107	352378730.8009	351792.7433	3012939.5588	1373101362.6056
168.4208	6.7784	0	0.742	74195.0755	230861.0556	1222506.8094	47516.9984	199169.2373	6138113.1581	30756.6383	130645.7206	5914412.1723
70.7153	14.6478	0	0.9563	273089.8914	2170081.2364	16253561.8492	113520.4423	964611.9493	32140259.9051	94994.0377	779664.2656	35149500.8246
28.9417	3.9263	0	2.2792	921786.783	4202804.1499	154300053.0003	540851.0261	3423699.4592	397888275.065	486716.0031	3052939.2873	114094752.5462
36.2543	8.4633	0	0.5389	829212.3874	5993275.5404	120011653.9074	333123.3467	2086845.905	65155462.1718	337623.8915	2509164.4709	123140631.9933
79.1064	2.8731	0	2.1983	17541.5392	96568.1647	6914548.2587	8311.1506	49650.972	6914548.2587	5764.1683	37400.4159	6914548.2587
29.3667	4.6566	0	2.0383	676271.7208	2441335.6894	57276228.6594	328872.9244	1608663.691	38918287.127	281442.825	1253376.4332	38815475.5961
10.4815	3.8569	0	6.925	270120.8078	814273.3563	16592057.9207	75113.5425	362005.5189	21485286.1421	62371.7816	285713.5375	21941254.106
64.0146	3.3777	0	5.4131	1393677.8917	7501504.6231	162343871.6611	522821.3614	3037705.3603	392796709.4565	441151.483	2857943.072	107729235.0634
6.7156	8.4363	0	0.9931	787633.7067	4354027.1673	559642492.5424	360258.6571	2428157.278	558952348.2974	259983.0364	2035335.299	425282428.4797
4.9464	4.0847	0	6.8044	1260237.4455	4990396.1581	65418247.9012	482228.3029	2440507.8461	66693868.7846	441213.2694	2865561.043	465861797.6683
91.2077	7.2719	0	0.5639	362774.2626	1360437.9777	72154029.8384	197872.8707	830557.5613	69369223.795	154697.1986	647636.3227	69284990.0121
7.0937	29.106	0	0.2411	235366.6812	961423.6634	46990623.8122	124300.468	565793.7093	46990623.8122	97870.1145	455986.9727	46990623.8122
62.716	2.7336	0	0.5288	106917.8404	332414.5517	1002324.4475	52958.5407	222176.7119	903380.3393	34704.4106	111932.5181	10295095.1422
31.3893	6.8874	0	0.7152	357561.7158	1098001.9563	10474966.7119	214612.9984	1002301.0046	23314673.5206	86623.8174	275792.0739	1415099.436
8.6734000000000009	4.5518	0	44.6146	582323.3926	4604939.2645	131973834.9714	15459.2366	109020.0766	209050.6252	66133.7992	808918.1597	155124415.5334
1.6622	17.1454	0	6.3933	252391.3725	961218.969	38839655.9503	115853.323	614727.5808	36014339.5004	95574.0865	474279.2686	34927846.5663
47.0366	14.8449	0	4.103	223019.6472	916205.0891	41982984.9477	105075.2785	597015.7666	42549501.5511	87100.9533	457377.646	40846862.7159
32.087	5.6721	0	10.1372	219353.9681	642185.0017	10520310.5918	107542.396	514310.2924	13506197.4738	86735.1136	402987.2701	13635522.9087
44.6158	3.7958	0	0.7706	53629.3329	315374.8835	23805230.9334	21521.8293	155787.1357	23805230.9334	11399.4358	94354.7619	23621285.3103
77.4108	6.5963	0	0.4661	409050.3361	4132622.9224	555791912.8802	131172.0869	1602981.2782	595347971.0897	72068.0764	932536.3215	671104576.1863
9.789	2.1756	0	4.7383	29061.6119	133404.8494	8226011.5079	85676.5127	407405.4873	21949945.0152	70264.6795	316478.3243	21807892.0595
0.5022	14.8232	0	2.0554	533427.6435	4138036.6221	86500583.796	238648.9135	1241021.117	30721497.4289	327446.4843	2075289.7386	108258241.4502
88.6856	7.5341	0	0.7488	91008.192	395736.5247	7383150.8724	46272.2091	202160.0476	7383150.8724	31127.5425	139832.1182	7383150.8724
46.7765	8.2859	0	0.334	443846.1805	3895674.7724	84647749.7534	193459.833	1085094.8177	20671967.2223	314188.0357	1996201.065	105959160.2128
30.7439	9.859	0	0.6912	1099717.7356	7732983.7053	683792974.6368	467915.9858	4209660.9892	1046725481.1991	265353.9675	2252104.6009	1377630328.9391
173.3067	7.9757	0	0.3381	246138.5617	860763.3609	6159697.6828	119749.497	665948.6904	6919094.798	82354.4912	443799.4339	9116839.23
153.8089	3.9158	0	7.0785	149027.7483	1038532.8874	40857211.2369	11974.7714	83552.7268	3262427.1656	43170.808900000004	723897.9754	166766654.6768
0.1233	8.7421	0	3.9825	1802436.3398	9664456.731	77197549.4725	337787.3216	1169931.05	36024536.9722	237669.5121	1046321.25	48291606.047
45.7395	7.6311	0	5.626	1750593.0644	9551676.2137	61494837.1582	374570.4655	1477373.8466	55435875.039	241693.2583	1168108.0008	33803201.2791
14.1697	12.0361	0	4.3492	1537136.7244	10159210.2491	568097279.4346	617878.2217	4184494.3807	782849172.9258	503648.3791	2977871.2463	741268018.3813
146.0475	3.0567	0	1.4466	692714.1899	11931219.2194	1584767359.7485	185786.4583	3063013.4493	2211537587.8322	90553.3213	1352391.3569	22214972.2571
6.6705	5.1487	0	1.1649	262741.6789	2893459.4732	92497814.5466	70228.8858	610964.6826	78897660.7369	51617.0478	424263.6221	96895492.1954
73.9554	2.0746000000000002	0	1.5615	387745.0655	1600507.6167	79351400.5179	103102.392	658836.2765	33366775.6864	194231.9591	1216091.7875	453864658.0312
3.8347	4.1919	0	8.4232	970265.8875	5849609.121	91948609.4353	462454.1538	3414612.3466	62121101.0834	257535.6232	1486259.6773	440422009.9908
44.0214	5.079	0	5.0796	2031473.7139	29406488.2254	1185062093.0596	417828.845	7286339.6235	1102987911.0279	224483.0121	4136886.2324	2400499219.655
0.9831	8.7052	0	1.4601	690347.1968	3698410.6062	156838568.9345	299176.1836	1965475.8272	161757204.4783	264063.2576	2586173.7943	563204591.1976
149.8028	3.5575	0	0.5876	1180865.9694	14237073.6222	141921537.1585	413579.039	5274004.0441	84349544.6104	216731.2113	2576434.2134	59719801.0869
44.4977	4.1115	0	5.9874	285468.8501	714027.3636	4596392.7894	505767.4308	3528699.4167	117011452.8021	297809.3614	1552175.952	24359278.7432
116.5974	4.3963	0	0.4843	1600945.5048	16325826.0645	2200379176.0688	582327.9744	6564271.9454	2595165482.6254	279671.1201	3419682.2153	2627201190.5452
0.5518	19.5317	0	5.4312	2805187.0366	28806310.1436	3258007643.7943	930757.9809	9332330.4525	1868291870.3066	319004.9808	2924265.78	250749951.1346
25.5714	19.6908	0	6.2181	3975302.6517	26484213.3635	3854581575.3874	1695671.2118	14761571.4266	3215424013.4761	513655.2046	4570101.2518	566741209.89260006
15.3879	14.6473	0	25.8872	389373.5992	4088181.6774	334445164.5772	40023.7099	133284.3002	2254724.9367	41943.5837	299983.4924	5860015.518
10.6641	7.1337	0	5.443	2640726.2821	13405260.7577	141381410.61	878789.1373	6177565.7222	157337367.3098	538741.3134	4421936.2769	225547188.8916
77.5668	15.7137	0	8.6531	850774.3776	5656291.513	92528536.3662	58486.2339	182692.1467	958772.796	79683.8312	423045.1782	12371773.8049
47.3523	11.6931	0	1.2004	84849.6271	246418.9243	4465713.2602	44599.9597	149008.1183	5288473.1314	33327.5343	126829.7161	10475484.4907
153.0588	9.0584	0	0.5878	723206.745	8115548.0515	92478952.0945	297409.225	2988470.5971	96627749.1998	195564.4925	2161255.065	1117484691.6606
182.9089	21.3106	0	7.2663	362956.0205	4182184.1802	345363972.241	27854.8062	169044.1141	12250263.1915	26380.1541	324032.3828	15755187.2886
12.4215	9.403	0	2.5622	935894.1891	9874079.3979	71110367.4793	325184.6054	4835666.5714	77288432.0951	222332.8345	2797134.9608	70500492.4226
46.4138	3.8618	0	0.7251	960787.5086	6841703.5603	462922484.9421	344227.6676	3068932.1977	235872140.5788	199394.9119	2343438.9652	668617330.6058
2.237	7.688	0	1.9487	1930606.5292	8093874.0386	67524565.8851	910502.8517	4854870.7973	66769002.8716	403938.2914	2458317.5494	76043537.0827
181.9385	6.9296	0	4.7744	943331.4457	8898492.6416	132290357.8545	181134.8306	1452206.9156	21201254.9712	117107.2328	1539762.1631	69338602.818
13.5702	5.0619	0	0.6508	318769.0668	3483353.9885	93460982.7174	69140.7941	1108822.096	37094032.251100004	33600.9495	431741.0606	27858253.358
239.5648	6.4573	0	4.5724	141849.2933	1517926.912	29868168.5069	46648.9394	836992.4586	62171115.2597	35028.1616	634531.4396	70197604.8576
75.6493	8.021	0	0.4374	1022766.7843	9154511.8094	72176060.5853	320634.1707	3681166.8622	59406230.916	226797.327	2691841.7574	64230804.2926
146.9945	4.0411	0	3.3931	977832.929	9965869.702	87274572.1085	405790.9251	4876053.9592	102472153.2216	294253.3493	2884444.2733	102546748.8951
23.6861	3.739	0	2.8217	109905.8704	423545.4824	13458802.2631	92113.7575	202745.631	22045929.4435	71678.723	173972.3183	28635908.8107
30.34	10.1629	0	2.242	44704.8835	113297.0631	1863314.6866	21983.4991	81027.7298	1354919.2067	19811.1283	64210.7809	1278519.6529
17.4605	6.353	0	2.9568	1059663.156	9072510.646	738320717.6533	421500.2857	3835997.8165	977024902.8669	259309.7214	2120755.6833	883686229.2311
0.1099	8.7347	0	2.5036	2518152.4999	11369301.2224	118230398.8055	742637.8548	2827805.5823	63459031.8575	364910.6846	1909948.9933	50585315.1502
0.4149	17.4787	0	3.332	2187465.1803	31568398.3488	554589067.0254	738420.5071	11287160.351	471719804.6268	334857.1744	5157782.8107	495191572.4722
47.5333	5.0938	0	0.8833	264314.8413	829744.3744	24064892.4494	136745.5249	444545.5278	13117671.8091	119355.204	469889.8911	17912430.8918
10.5337	11.0811	0	3.1948	544384.8944	1308691.0055	16916409.3232	318510.2676	1127525.9046	19631962.75	205466.4807	644570.0386	8123241.5506
19.8379	3.0398	0	3.8999	407932.5312	1437382.4767	30438960.1967	135901.3629	1344620.2304	730901864.8324	108830.7977	881120.0416	616558948.5485
17.7907	3.714	0	8.442	381272.7214	1398513.0717	34415562.8663	127670.5575	1312920.9723	736073038.9409	102838.0175	857220.9289	621965510.224
43.801	4.1193	0	9.4026	77056.4207	347348.3815	18402614.2322	67759.8551	345760.4722	47526023.4569	59267.8937	277356.4472	48259942.3279
23.5683	5.6851	0	8.5735	94999.1498	276283.3877	4485291.4887	42777.209	186248.2908	6424595.0864	35226.5347	145083.8086	3747928.4884
17.1471	3.1096	0	3.9973	541674.5883	1783363.6876	30459386.156800002	191804.2124	1577705.6626	730994245.721	152563.5281	1064040.0554	614701177.8542
131.4112	5.0765	0	4.6242	16222.8255	118155.539	9473223.8815	7131.5852	52454.784	9473223.8815	6010.9216	44268.9828	9473223.8815
1.9595	46.1758	0	1.5624	3526963.8368	21158292.9795	252023951.7514	1183832.6208	7155435.2193	211690392.576	770281.4188	6412042.3266	338068045.7036
3.6684	9.0031	0	3.1895	1314845.488	3928948.2208	85758805.4927	1055757.1949	5599686.275	132962588.3369	424674.8395	2182511.3508	33245598.5882
26.3399	4.3664	0	3.8504	887338.957	2805495.7035	46567332.5222	413130.0937	2626601.0276	748590561.1693	327563.0554	1890157.1456	632980610.7634
1.0317	14.1963	0	3.8194	947201.9657	2977890.2252	53400004.2938	439564.9913	2718828.1173	749681725.0735	347072.7908	1965735.432	634150145.501
1.2528	14.0921	0	5.8406	1736801.4518	7931638.9696	810641761.7134	536366.3994	3135349.2463	56071445.3526	427076.6392	2375742.1977	52199775.3478
142.8055	6.1545	0	0.6123	166202.5759	469743.3209	14553976.2876	89723.635	305880.2866	14236244.0306	68287.5522	283657.9309	32464168.2365
90.7499	5.6659	0	4.5161	0	0	0	0	0	0	0	0	0
27.1025	4.2732	0	5.1929	1683318.6771	7789035.4841	811992626.2745	511398.9152	3037512.8553	56562172.1268	409198.1815	2290829.9122	48204757.1588
170.8196	3.1143	0	1.094	504262.6787	2864340.4054	616318202.3552	238994.8167	1453036.8366	614954654.6757	205756.0261	1897268.129	609783926.0478
330.9997	3.092	0	10.5308	0	0	0	0	0	0	0	0	0
77.5067	3.0318	0	1.4242	1308397.3034	8818897.7304	3869173248.6419	832098.411	5425071.9931	3268962639.0863	357249.0728	2450562.8683	1618808659.6328
192.6197	8.911	0	0.771	2128767.7924	15875691.8391	1055073252.2525	567802.5397	7904134.8726	1229759858.329	390571.4786	5141990.9467	1079571122.9813
83.1168	7.0233	0	1.4298	1995619.4281	21455519.9582	822226886.7561	417666.5003	5175091.9038	867090735.8186	208104.2579	2633532.6572	876546949.678
30.594	4.6312	0	6.989	39762.7509	102603.5648	1673727.2856	14461.2014	45198.4884	698301.2629	12911.4222	36717.7523	649267.9717
32.6429	5.9151	0	0.8584	415147.9433	2605249.2035	40151871.2447	196834.768	1221780.1806	56333675.8336	155086.3905	943784.5561	68468444.3791
29.298	2.7326	0	1.3444	81415.0671	294652.2062	14668797.3958	47676.2878	168366.6218	14963137.998	72819.8156	284664.3237	24614589.3283
32.4819	4.9304	0	4.6487	727955.4053	3536912.8734	201270963.3571	278311.5695	1995569.5894	155797371.2718	198347.7418	1372947.0307	478048889.0882
10.9282	1.994	0	8.0582	305153.8341	951716.1767	21157382.0878	207677.8899	994689.59	24231813.4616	166862.7128	782494.4819	23996553.1479
9.585	4.237	0	1.9172	539636.4521	2227529.5104	86445809.3681	118116.4205	736479.1307	40477617.0149	96337.0664	564232.782	36061275.7519
21.8062	2.771	0	3.4507	4237.5966	4237.5966	4237.5966	7161.1337	21857.0195	2264078.2319	6390.6698	18889.3066	2296922.8233
45.1649	3.618	0	8.0486	365585.091	1464003.4323	47335442.1692	125836.4775	1319967.2342	749650552.8178	102128.8589	867823.413	635923523.9932
0.6276	2.9595	0	0.8119	143175.1245	418448.6556	6970580.3245	74292.198	273372.4973	6871888.6319	62033.2336	206009.2168	16434437.6495
0.6563	3.0183	0	0.8119	143175.1245	418448.6556	6970580.3245	74292.198	273372.4973	6871888.6319	62033.2336	206009.2168	16434437.6495
150.1812	3.2326	0	0.7246	391640.1958	2359118.5407	31534144.2236	147666.3395	1206956.0879	5096980.9887	81889.9936	644921.4516	11736909.3458
14.0247	12.0238	0	1.1706	552695.1131	2069426.2494	84077401.7359	287681.8561	1054658.3932	74650013.5284	282214.1239	1553642.5205	52687788.5475
1.8999	18.1915	0	1.9724	79269.9597	253019.2109	7017408.3894	36609.0751	153923.6366	6601413.1667	31081.1073	123287.0048	6526780.1779
5.7122	4.1037	0	1.2354	564620.1305	3860098.6172	169058703.082	216667.0938	1120590.3046	154709011.0043	142318.9617	711422.8331	150208180.5795
5.2123	2.7763	0	2.6797	281553.4765	850949.7036	16335018.6712	87614.7565	374574.2105	9893880.6457	71869.9344	305841.0799	15188991.1611
67.957	3.3884	0	8.8817	463700.413	6793155.0467	534793706.8454	125550.8307	1749568.1999	757584497.6005	100073.1849	1087771.6418	721289539.5083
32.3292	7.7717	0	0.7431	118047.7035	258797.0094	1603094.7414	60598.1021	185711.9594	1209615.8518	51872.3096	165874.9285	1667299.4794
120.7303	2.7542	0	6.3643	29926.1833	169587.9628	8950729.9495	13117.889	52375.114	8950729.9495	10157.4002	37470.3085	8950729.9495
103.4679	10.5677	0	3.6481	23575.4838	118741.8109	8106279.5145	9087.2912	59845.5564	8106279.5145	7266.2547	45776.1144	8106279.5145
84.1242	2.4236	0	0.974	28600.1254	121101.3122	7160014.7113	14285.8708	68392.0874	7160014.7113	10225.1683	53227.9488	7160014.7113
20.2904	3.552	0	1.4068	719787.1177	2424709.3844	39474021.9972	364574.7423	1525206.6326	55565187.8038	109197.5634	493914.6035	29337647.6253
6.7019	10.2442	0	0.3609	1326121.4517	7333377.1877	177546798.5404	608180.4393	4407932.0151	112922854.0372	265651.8154	2102559.1623	254033612.1053
23.8471	2.914	0	5.552	914564.4287	5376140.9314	775629826.5138	277872.3824	1745042.8203	36701500.6198	222472.7677	1278711.9502	26732063.5625
2.0645	3.3871000000000002	0	0.5772	664547.4412	4128816.0845	205892483.5829	261544.8063	1272490.8313	192565459.8316	177925.3266	813570.1329	188762837.0779
54.1376	3.266	0	6.8685	584021.8262	3893093.8472	257522270.904	204080.6808	1062587.4503	246746646.4384	144081.1252	780238.7373	253700897.5036
130.5317	5.0891	0	1.6275	160748.6925	598697.5873	16646779.3391	49178.606	145685.3705	756632.2386	75526.889	283363.2676	16272511.0553
107.2591	2.8127	0	1.4123000000000001	147816.2879	420930.5599	1213298.148	62142.6009	187835.8514	704814.0952	24548.7484	79049.3634	786355.6276
0.3225	3.4301	0	1.1656	618075.6102	2017688.1135	35957793.506	128529.012	782357.7883	18208163.6041	104390.7127	612160.8774	20077681.949
15.329	2.3443	0	6.7946	599246.1408	1988685.74	38259216.8536	118167.2964	742480.2714	18439334.9379	96988.7383	588899.9965	22753411.4846
64.4456	4.8258	0	0.8286	0	0	0	0	0	0	0	0	0
70.4501	6.9021	0	0.2667	1576682.0785	13301553.1337	267405648.6724	704193.1927	5974833.7003	196429583.3517	294167.1064	2568854.7221	321172806.0636
89.5419	13.086	0	0.4142	600283.1412	4947167.3712	61998758.7781	215367.5425	2098388.225	51198851.7319	187380.9501	1742229.2583	56463451.5446
251.0861	5.547	0	4.3391	164250.6801	6966825.2778	4373338272.0926	70003.8914	1244286.2761	5073829746.0596	65853.4461	737620.9662	6032944429.2179
89.0004	12.6334	0	1.1645	58952.5203	222630.3485	9702805.2827	31045.0071	123887.145	9848206.9834	24358.9744	102259.8789	9785108.9085
96.3828	5.2196	0	0.9852	647085.1618	4076022.2454	186773299.4781	313746.1082	2216517.9005	199142008.4369	252458.7198	1936779.259	397402113.6334
107.5893	2.7976	0	1.2535	762832.5377	6228460.7121	150847349.1928	168046.4618	2330436.413	568126610.8752	66493.212	738304.7384	214218430.6641
2.6142	6.2631	0	2.6698	1655380.0664	13052612.0748	1566285994.9416	634909.2745	4995827.9185	114451801.1864	220332.3051	1401025.9742	174686770.392
0.3245	5.8706	0	1.2843	142865.1459	796351.9186	33903788.7364	82202.2279	364765.2198	39398660.4193	53478.3553	253831.9145	59859302.8047
1.8892	4.9679	0	4.2052	142865.1459	796351.9186	33903788.7364	82202.2279	364765.2198	39398660.4193	53478.3553	253831.9145	59859302.8047
177.9761	5.5459	0	4.8989	141670.0823	796330.2747	40998761.7367	84946.3819	408079.7977	47959196.1762	53988.4194	259769.26	68405835.1682
1.4972	21.7505	0	0.2405	1664162.083	7761823.9343	223569925.1588	807214.351	4177330.57	152503635.9087	548643.6082	3628314.8054	363799981.5765
84.6304	4.4976	0	0.9285	343783.4653	1084771.9594	40710694.0214	190495.0429	603863.168	27298013.6983	159830.9848	531366.2275	28011211.0495
4.9839	5.1192	0	4.3009	218979.2678	980873.84	55267260.1195	68872.9512	340509.6342	35243453.3074	61295.1639	270825.3362	34941539.027
32.6966	4.2583	0	16.1632	280830.2536	1352363.3512	77569560.2404	129043.1545	673716.2857	87641470.059	112405.0238	541046.0941	88142867.576
16.7866	2.1128	0	4.687	197703.9638	669120.5368	17887745.4801	69083.6404	283110.5022	24272086.8264	60778.7861	230075.5965	25039720.2969
22.5092	2.0117	0	6.5541	610606.0574	2101741.4875	55287318.1914	217625.9165	1245222.8711	36522884.7454	180131.9445	981657.5777	38923291.8889
5.249	2.3484	0	3.3386	369436.3469	2587094.6955	116343483.6586	45761.8488	238327.2652	15710150.7381	76686.1104	530338.0483	48457369.2315
24.1297	2.9807	0	10.3743	302906.878	1247585.1291	42565314.6762	130116.7977	818825.3005	82305715.3355	110562.4279	634545.0759	76887873.637
28.228	2.5416	0	4.845	37989.9588	157998.8466	8749225.9651	23595.9775	90277.5805	9041879.4929	21995.1825	78311.0794	11701155.6141
11.8337	3.0816	0	6.8992000000000004	103952.2991	314372.9463	7950514.4559	93990.1681	461470.6695	14797948.1327	77191.5256	352114.2556	11793157.216
2.896	4.5364	0	5.5552	726608.8872	3573026.5995	205646468.141	273746.166	1998621.4928	159001848.8927	197701.9371	1401993.1735	482526129.5632
16.5723	8.8835	0	9.7725	320409.192	2437599.9714	116057396.5548	29136.0832	146541.6787	11781060.3076	69455.3735	536727.0806	53211810.9178
27.141	3.6862	0	4.3285	706345.1428	4833416.7985	773048436.2915	175818.347	1182632.7444	33268040.9063	140614.8532	839772.5692	23775996.0204
83.3077	8.4251	0	0.9082	138070.8145	497594.2256	17406965.084	83532.6357	298892.8987	29482631.8442	57860.7446	237903.5716	29485388.9633
52.6182	4.4712	0	1.5197	67033.8905	196252.0521	1566357.7625	47799.3762	140018.5738	1158565.6567	132289.3957	1057854.436	5523388.8824
20.4645	33.8578	0	19.7984	4548533.9539	26891912.2391	361944569.5994	1242050.994	7074399.637	211200252.2218	747087.8403	5758294.8857	298763832.5033
17.2724	7.0739	0	1.7528	2753915.2762	13518257.6417	52287358.5642	995325.206	7419275.1958	94764356.0649	668307.0555	4890185.6584	46074509.1109
14.6684	6.6874	0	3.5045	1951742.0052	9708964.4114	62843784.9384	828534.9859	7835743.3377	65268703.7945	397286.1719	3639093.2613	183395865.0404
17.6747	22.3889	0	2.2448	526456.3127	1717211.1919	52037381.694	282717.8791	954433.3441	51581274.7289	205797.0116	749407.3611	36434706.0919
4.3813	13.7857	0	6.9319	696724.0386	4509006.769	169102869.1563	169059.8502	2093529.0434	226360594.7013	141621.9013	2170490.5875	420957500.6258
19.1992	2.8139	0	7.6523	73491.9491	278000.905	12433742.3963	102168.5781	505410.6984	26211319.8259	83941.0256	381293.175	19255221.5592
12.6594	32.9568	0	1.2864	714931.2883	3443541.3602	16685404.6945	324021.6949	1827872.4736	33054592.9846	339232.4605	2710698.9012	77561137.0732
20.2908	1.8278	0	7.657	184221.6479	684841.169	15974049.1398	98379.2142	523453.4423	23936466.4279	84047.3129	472532.8782	46159616.001100004
17.3237	2.3449	0	0.1117	674479.6446	6505861.0077	3877630164.9001	369010.4653	2994775.1	3250225628.5746	185504.9051	1439073.7051	1622302694.9325
29.9353	2.6664	0	1.3826	72087.767	235652.7128	1855291.7065	35144.2939	106414.9242	638760.2638	22816.7283	81714.1009	745676.4598
147.6713	3.0931	0	3.6882	681693.5284	4599881.2864	42237531.225	101893.3932	387250.4878	1241115.136	211177.1297	2556230.724	168175359.3941
19.4516	3.6118	0	3.8337	9170.2171	9170.2171	9170.2171	19308.5313	63740.1631	1004539.2865	17534.6424	52002.4659	1007367.1282
37.4047	6.6202	0	7.9602	11236.1482	22187.2806	25190.9745	15968.5882	57300.106	4329952.9899	13669.9244	47392.2777	4329997.1371
42.1968	3.627	0	1.7339	1164706.5998	9914340.5362	461009312.4282	505886.3521	3630697.6016	642242247.1253	285498.1413	2411078.6654	426055041.3852
16.3719	8.1741	0	5.2322	64874.3724	226946.6284	7088962.9078	57089.3156	325225.1304	22229813.8777	70378.8667	741572.7998	114708875.4786
70.2791	11.093	0	0.4461	1713542.4141	15103857.3024	370742891.4379	675898.3146	6553006.8934	272944474.711	272766.4596	3107959.1121	181224709.3388
19.4188	3.0333	0	3.6776	5567.295	16777.8282	41904.9045	38988.3048	371704.0141	5006922.6037	33579.4096	274777.5032	2900476.1791
15.8858	3.2469	0	9.3852	301228.2167	1296884.0387	45971504.0858	167243.1073	1188707.5685	91500305.4459	142328.558	910604.7409	84002111.2737
1.0262	16.9204	0	3.7262	156739.9053	474300.4279	10255932.0025	86499.1446	498846.8506	13427366.8499	71874.0128	389316.479	13377676.9082
3.3256	5.7091	0	10.3703	997493.0207	5810449.1199	147239100.6319	299268.7197	3034888.7409	303289017.9098	177884.311	1999732.8724	299556477.4705
7.5824	5.3526	0	2.1361	2142695.739	8762611.1125	44810166.8671	839006.2975	6504463.1427	58892576.7921	200691.3021	961585.5324	14585001.282
7.9536	10.1241	0	4.9893	258066.5177	1337288.2455	83058485.2518	101179.4847	528297.6988	64385382.8584	88905.5357	407951.3589	64995045.6223
6.0614	0.7078	0	6.1386	21976.16	93338.6496	311824.1194	13015.0241	31397.5348	54560.8263	13015.0241	36676.9219	121259.4122
155.7149	5.078	0	6.2653	454520.0906	2743547.1304	119893228.5442	110792.7255	802464.6591	117180153.1195	86360.1893	590193.7989	214059322.4591
78.5992	23.9645	0	0.7647	595955.8765	4780424.7508	60849843.5002	223752.236	2041064.471	50183872.4642	212570.3411	1659561.4979	54637719.8899
10.2186	10.2257	0	0.366	333647.651	3206671.6178	672484100.0632	93874.9557	817663.9133	646454203.3089	87023.4282	690711.8371	945096796.3078
12.5901	2.5697	0	0.3424	43560.6817	120350.6896	2292168.1347	21163.1906	24503.2755	24503.2755	21163.1906	24503.2755	24503.2755
31.2894	2.2761	0	6.8085	176439.3695	743076.8901	26860499.0008	106273.47	549823.0669	33742523.7617	93316.6116	506553.9373	63759752.7224
47.1127	3.4559	0	0.81	1266499.519	6115596.5786	162395139.7933	620673.3066	3361200.745	100925871.1424	398011.3491	2484023.2973	339602024.7024
21.1881	2.7871	0	2.2636	32503.2797	95334.7946	3717077.7569	15745.9673	41672.1975	6517204.7663	15060.1505	31009.9787	1605718.996
34.8948	3.9471	0	1.5661	16190.0913	32640.5791	36784.8122	7344.1125	16000.7085	27106.9841	4987.5079	13640.5056	26857.922
194.0198	4.268	0	0.6042	476210.1504	3710697.1188	894344467.3435	145706.4778	1550488.0012	694766956.5088	86917.3251	1237966.3761	557577208.8715
14.5762	6.1781	0	2.7041	1115011.666	15694999.1264	245610951.5788	322860.7121	4785679.2474	124895223.209	200111.5778	3462684.7785	518611189.556
199.5212	3.4837	0	0.6226	929743.8619	12344473.839	171112072.0217	194967.8057	3276080.0259	57978194.8409	123699.4509	2479436.8038	251606178.4335
22.082	4.5335	0	2.8527	37967.9561	194684.3097	11208586.9555	11889.3378	55981.4311	6824518.2023	10151.6678	46469.7798	6931012.3267
32.4829	3.9622	0	0.6889	2772570.9158	14299478.8134	85021489.8373	1012731.0833	7723824.8347	120746440.0934	647918.8928	3854187.3547	85560415.4921
10.5173	5.4435	0	3.7162	1131361.2989	4534851.3499	59089975.4451	585449.9023	2603539.4937	41622971.4376	252282.2303	841423.3718	34229706.4449
78.6418	3.2468	0	1.3923	1558060.41	13256926.4216	689554750.4371	512247.0394	5768071.8217	655361451.1542	287267.403	2960644.6123	374689299.6527
148.9042	3.3103	0	4.2779	233680.1168	659938.7302	1054397.2347	216272.5741	1133568.4412	3180942.6501	115980.5923	705215.4365	2947092.3033
196.0745	3.0248	0	6.7447	72456.6451	176324.7167	7237229.1006	56052.0832	599629.0515	48970517.2668	25567.0318	178312.8812	5588883.0628
128.2675	3.9103	0	13.9194	681410.8495	3100316.8367	49217500.192	282156.2691	2583406.1229	218878936.9764	136276.1722	1150636.831	98451327.8719
11.8725	6.326	0	1.1338	182936.1909	838386.1669	26739776.511	174419.2991	1127259.1017	102026749.9475	150816.0967	881350.1768	97265138.937
14.906	13.6643	0	1.135	458357.601	2235494.7297	107730637.4566	56559.7547	412158.977	8543090.3712	51907.4222	331381.9697	3411377.2813
6.1595	5.4033	0	8.236	673145.8758	4800013.9888	779670300.4218	167833.0511	1139646.359	41721658.4168	135560.29	808321.419	32587856.7711
1.634	2.5828	0	2.6055	1845216.0547	10919427.5017	3906673776.3789	860172.2395	5392132.4988	3269657134.7307	320899.6385	1892217.897	1630305975.0608
194.4824	2.8957	0	0.5713	559541.7006	7354967.4423	71950702.0398	202740.389	3108396.1656	73367858.749	120077.0725	2116008.1314	326144962.3073
21.5844	2.1889	0	2.0571	1191857.731	4561678.5088	35268407.6209	497580.5907	2452270.3332	19486249.928	155318.1848	507071.0949	31027362.8214
20.03	3.842	0	4.0546	149098.3907	701708.4725	31557356.4197	110241.751	570009.9085	38475227.6001	96392.4408	525453.851	71104384.8686
2.0253	4.3952	0	4.4942	495040.4737	2173887.5611	85696971.959	222205.4675	1814100.6514	795724632.7802	187561.5753	1335812.58	714747047.8721
1.1137	5.5189	0	7.7606	61367.3474	207519.0503	7835842.7873	36454.2113	119164.437	7826251.0404	29789.3698	98790.0286	7826001.9783
28.968	3.3776	0	5.1074	31987.1813	64268.8454	70573.8432	20023.4998	40339.2891	60982.0963	14882.2349	34002.6654	60733.0342
17.8716	3.7421	0	1.0264	24789.138	59685.9524	967238.3141	22191.5091	36680.1531	3398445.0437	21686.4691	30703.4738	866659.2266
10.1642	18.6866	0	2.552	3618525.4436	21023249.2034	256397849.5293	1211103.5532	7238581.4158	224012334.518	548636.8759	4223193.9807	303464330.0934
25.3898	3.8618	0	5.6286	461418.8706	6836057.3465	539616326.5144	98558.7063	1389076.3228	758609948.9124	78734.2036	827869.5521	724466419.339
10.9177	3.7747	0	5.9591	489365.1021	2183110.5451	88363502.4441	213712.6713	1778322.2603	798593616.2524	179826.308	1308701.6671	717643204.6789
47.2942	7.6956	0	1.0669	2054202.402	16283988.5958	1080303622.2293	936675.1778	7375516.6205	1066507944.4956	369178.1438	2905985.9854	379792461.8128
41.7696	11.6121	0	0.5862	391651.1708	1634387.7002	76627642.0218	237680.9323	927107.183	76499176.1326	208748.921	761553.4656	73461637.8811
31.1286	6.519	0	6.0135	0	0	0	0	0	0	0	0	0
6.0026	8.2723	0	7.657	570746.8062	1607518.8833	16393623.5725	315899.82	1299448.9336	23630725.0524	158793.2565	596290.1186	25400564.9587
0.9909	2.7347	0	4.0021	113391.7087	334542.6468	6105375.5817	76754.8632	223893.1382	5191264.327	44918.1228	147664.5199	5027938.2291
74.3221	2.522	0	4.7954	468977.999	3112424.3162	543526004.6502	111848.2595	858969.8309	247603321.7535	63470.4409	498976.3461	179532400.2885
11.7969	2.7083	0	0.5744	124889.0792	338021.7715	5028489.0783	75974.3481	333183.9064	43039449.3503	65710.5545	223856.4036	21565561.4713
1.0166	3.8221	0	4.5046	507001.0663	1841085.4067	64326222.5789	146634.2171	739304.7185	23722690.2128	126809.2469	565305.852	15711342.4435
23.0302	19.1082	0	0.699	1003106.1404	4699263.7339	27645751.862	390832.1025	1710247.8116	10791246.3376	250360.9796	1037707.0199	10923299.8427
161.1712	3.3204	0	6.1782	490949.3476	3133430.4738	162884058.4137	95785.1493	734029.2512	61903158.6162	91297.726	911438.035	126265610.4266
15.2467	3.4016	0	1.5804	1258038.8457	4746781.9991	27760015.62	555778.5903	2657128.3573	22629134.461	134343.4321	445902.9392	21867711.0697
25.4909	8.7142	0	0.2834	94841.1242	393600.257	16290382.1483	63210.2121	235648.842	16170259.9684	52569.669	187937.9249	13131239.8215
4.3319	5.4874	0	7.182	673821.024	4966772.4367	798271525.7956	165526.1972	1147545.2044	57706721.8912	134967.1962	819417.7149	48918896.5465
8.8308	3.2396	0	5.6857	107042.196	403357.127	21747383.1354	156816.8583	864327.8364	48674002.3698	131614.9756	662691.8072	42108221.4367
14.2147	3.278	0	0.6156	189248.5541	551461.7659	8546809.7276	98752.9174	465785.7218	9428600.5366	90545.4101	372559.4368	12585685.6329
3.1853	4.8526	0	6.3832	193493.0461	603245.5686	12086467.4201	98340.2982	473847.3207	16043232.6263	89443.7809	376786.9656	16703684.1048
1.88	6.5856	0	2.7358	2063377.012	21950164.5339	833625407.9065	632794.2301	7102856.8878	1003625074.9276	274458.7702	3147460.6454	541116331.7562
22.4608	10.7344	0	0.1503	87906.2245	232938.1483	3471664.0752	62491.4884	155784.7526	3340379.7201	48471.4335	139529.3331	5459515.6896
41.8607	14.0721	0	0.6519	1174880.7609	5650220.2233	19009218.0476	321930.7197	1428724.0421	6188561.9759	198581.8722	1752153.5307	7784434.9265
21.7707	2.6801	0	6.69	84883.2075	388749.4391	24577422.0771	70394.4071	363154.4955	23411828.0749	58095.5442	271585.6556	16535325.714
11.4436	3.5429	0	6.6855	500387.3976	4479850.2476	793603604.9089	128828.579	983481.3943	58859656.7392	103517.7252	690480.7522	50707422.0785
0.7892	8.8228	0	2.8153	722674.5382	7639599.6757	85943690.7672	309796.5622	3954703.411	102975071.9893	227764.4632	2302331.2801	104311883.1685
16.9866	1.78	0	3.6134	284817.0817	3140490.1552	66717042.2357	111032.0631	1302668.0206	59996001.1132	79120.5356	747131.6342	63568837.705
24.6559	4.5518	0	6.3788	87032.5628	239785.5757	3770518.6561	45892.1556	204753.3385	4096581.0207	42646.9429	161545.5303	5764919.3658
2.4769	3.6917	0	1.2657	500513.8159	1915156.8688	74001487.8577	134393.2463	658349.0195	20359972.1477	117924.5393	515184.3474	18429302.4488
32.7309	2.1673	0	6.0304	314041.6691	1377554.2937	68416360.1173	44856.5856	194632.1904	14643007.4561	37036.1064	146973.3541	9605619.5097
61.6636	4.9771	0	6.8616	577859.0792	7391396.1953	568186534.4561	182429.795	1747038.9122	804893204.2952	152444.6589	1117830.2428	772774709.1614
26.6003	2.287	0	6.246	230323.001	2161342.2022	9243618.2343	39942.205	399235.872	3701268.1426	30632.5804	256301.6288	3217392.4352
21.2586	4.3658	0	5.3982	857047.1992	3142980.8252	39888571.8837	352541.9583	1169921.2832	18384604.8268	158647.6846	590492.7198	36077995.8521
2.3285	6.3585	0	2.9704	75154.8843	541426.1868	7532224.3796	8299.1161	73019.6765	4094848.2099	8144.9442	57065.5222	5896327.1115
23.9439	5.3351	0	2.9488	10749.8031	37014.3459	2535263.2063	4119.0567	4119.0567	4119.0567	4119.0567	4119.0567	4119.0567
17.6486	7.8999	0	0.3632	1969139.0934	10465668.2245	71241489.9721	632223.0773	3938753.6941	74220646.8084	697770.0085	3765026.1311	100693500.4293
75.7272	3.2949	0	4.7114	121903.7641	449345.0554	4435155.365	387941.9105	4207920.1292	90157408.6048	151029.4711	678449.7364	7114474.4747
41.9464	3.357	0	9.0291	482764.762	4472958.6087	797405448.649	121009.743	961946.3671	63617620.4139	97081.5275	674058.5359	55555434.1103
50.3416	6.633	0	0.3685	1576754.1736	15340155.9194	2238347124.8375	606360.344	5772892.852	2522096581.2395	379513.6781	3808054.5748	3015450752.9516
59.6415	5.0209	0	0.7278	857126.5022	5503553.3027	96304619.5309	377401.8903	2481716.6388	197587113.9529	163558.1408	775737.5138	73632669.273
10.669	14.8155	0	12.3692	1843035.1415	5283702.6448	28447486.9795	1176504.9568	6068733.6925	519433064.2227	714486.6906	4312927.0444	757332297.4197
430.9358	3.6462	0	11.7558	28186.0255	224427.4445	24523954.6541	2764.3843	44032.4575	24523954.6541	1049.4218	32274.3884	24523954.6541
0.8137	6.9224	0	5.7135	99455.1108	332631.6997	10869038.4031	135161.8429	780776.3323	79227428.3302	113454.9053	569887.0352	58204774.5314
20.0716	10.2326	0	0.9984	2095770.7138	18063995.4937	344216034.9187	840050.0939	8708254.8204	382472274.7	426924.7729	4505246.1141	314384474.0359
3.5426	26.814	0	3.4915	3051517.1888	22934134.9833	4127867361.8878	1069459.0873	7744532.4938	3481830685.7894	627837.8436	5271880.5304	1965559025.9753
20.063	4.9394	0	2.7553	8849.9384	8849.9384	8849.9384	22036.2815	36941.8877	715505.9664	21704.6138	42540.3198	1772340.5215
30.1888	2.3623	0	6.6331	91136.9567	337213.6433	13869062.0501	142492.1925	796200.1796	83693798.2432	120468.2128	592585.0436	63779226.2985
3.7126	1.022	0	0.1706	32254.9516	306288.7696	15213561.2511	47911.692	669680.7972	39123653.3466	44629.7668	459249.5041	47271774.3742
29.9455	2.7925	0	2.7821	3211.5333	3211.5333	3211.5333	39950.0193	110301.1459	5142936.5392000005	38434.3344	104582.1073	12715604.6346
49.0692	5.6746	0	10.4476	408762.1849	1994323.644	92371577.6199	240956.8107	1790968.913	814185921.4006	205344.9664	1350375.4471	741348264.9814
12.2728	2.3961	0	3.4939	490763.1192	2207555.8304	37604450.5367	315289.0208	1272163.1265	40495279.9603	204718.9177	800937.31740000006	28713899.7428
51.8852	3.9972	0	3.143	628471.3118	2205668.0884	8812431.8481	316550.5928	2235243.3529	107386969.5333	178843.8914	940273.2958	15630037.5885
14.4884	17.5726	0	1.2465	1967510.2427	15236527.9914	4147856071.715	788794.9225	4919895.1519	3467082004.2189	555366.9811	4988855.6605	1976201367.7483
1.9972	4.0147	0	5.8513	348045.5383	3930570.053	23951837.2024	155705.3006	1951803.0917	25264213.4753	118531.9011	1108836.4188	18119359.6607
40.3838	6.2774	0	0.5474	731208.8712	7838549.2379	162306433.3386	321789.9474	2330215.4874	141082083.9144	253633.0176	1662818.0239	362674068.802
148.5458	8.1655	0	2.575	314241.6873	1302654.9668	14796341.4915	178796.246	1542737.7368	456002238.8921	166239.3586	1558472.6748	734811998.0136
4.3703	3.1946	0	5.4382	61393.642	454147.4417	7313995.3679	62420.5748	473104.7353	10126304.1306	46952.7231	296619.3235	7057634.706
3.7538	4.5402	0	3.2156	6172.0013	6172.0013	6172.0013	24866.9494	329737.2921	2795538.8443	20667.3754	195798.8638	2529833.1979
20.7383	6.0913	0	4.8512	625956.3632	3521963.2665	24034588.2699	216765.4482	1317472.9241	27216816.4029	170100.6195	1046166.758	115918526.0377
3.2647	5.0245	0	5.1364	125909.266	343458.8298	5124320.487	70172.8364	311496.5052	7357891.181	62860.6243	243098.6105	6271487.2192
54.4732	3.3439	0	1.1919	1004249.2676	4488999.9851	92881966.1127	641275.3743	3321931.112	73439069.7005	523532.4159	3000928.8845	76428568.511
42.0187	2.4795	0	8.3837	108478.8868	338774.1293	8492765.456	47185.3586	264390.1368	10859590.1069	40516.7565	193499.3734	8782908.9962
1.6527	4.1462	0	6.569	1033013.1744	4782726.4686	159086206.7469	526593.469	2429042.1958	47703833.3265	439920.2394	2553017.3384	347380570.584
30.0766	1.7643	0	5.8308	11327.6212	75759.9918	3800277.3894	14744.6272	85952.5646	9288801.5277	14123.9127	65918.8719	10304058.1841
2.8776	3.9079	0	4.0024	165134.2221	559042.7198	15853271.3821	82662.1677	331442.9205	18307043.7158	76248.2857	268043.3981	20351301.2892
6.5697	3.6168	0	7.4982	72376.2375	571030.6033	18254863.0131	96510.0543	873907.9711	29319397.7603	78863.9326	552720.9024	27183398.7627
12.0672	0.7056	0	4.1846	321680.9029	3605550.2584	97834649.4319	161318.9927	2005828.3137	113987087.8113	130126.8794	1247170.5752	127837859.4336
3.4238	1.0743	0	3.6483	16980.2582	108917.3398	4927588.5573	7915.1499	37706.8979	3802487.6966	8485.6164	37815.7332	5657211.6805
41.8205	6.73	0	2.5294	1660375.6766	6110643.2264	75691054.2848	1156256.4765	6970753.8951	223193337.8894	596440.6445	3271118.4839	73884869.5888
52.1485	3.9716	0	3.1572	695399.881	2581392.2063	23661418.3303	496918.225	2760114.4907	102284370.5525	293744.3371	1846831.3688	28969861.4343
3.5797	5.2614	0	2.0325	170682.1791	597024.9001	18639119.4707	50757.0319	228304.2351	16601909.5059	45455.5811	173023.7283	11436198.7812
103.7109	13.5833	0	3.0633	73229.6721	242170.3694	8118163.8721	26199.7739	141071.4175	8118163.8721	19859.2829	107315.9925	8118163.8721
31.1773	8.2288	0	5.1684	965963.6621	4274893.907	305715772.3208	384346.7799	2082710.0725	270231350.64	196515.994	1184096.005	278290843.0195
155.7209	9.6148	0	4.1687	739999.09	17271152.5037	1899218649.8239	104760.6596	2799533.2483	2421358050.849	60190.7625	935142.659	55917283.0108
21.4421	3.5513	0	0.7909	29484.6589	84420.1672	1395282.6277	44184.2844	158081.9664	13261777.5616	42598.1482	147432.109	20013869.4649
3.4692	5.8993	0	5.9858	1298750.2336	7354958.5248	53591317.3686	534264.3266	3425329.0259	55225057.5776	455569.5664	3498129.5756	71495718.1112
33.0582	2.5863	0	6.6747	11188.813	11188.813	11188.813	62508.4527	609753.7235	5537017.3566	50897.2561	381500.5944	4978748.1641
15.1139	2.7758	0	0.2519	79629.4331	340504.4669	18074078.3113	27435.8786	106587.0547	12998137.2492	23750.2284	79454.0049	8200533.807
65.166	4.9468	0	10.0309	996845.9641	6938243.9187	1213195090.4826	326594.9499	3503800.0165	836064289.6492	236003.8421	2613580.6248	947815018.928
16.0745	6.4112	0	1.8828	838766.1056	3839421.9196	168493190.6418	447516.0723	1992739.9009	150088471.4265	380182.8474	1621074.1138	146753809.1188
11.8205	0.7956	0	3.1845	322947.8723	3635554.7391	101726100.6903	162468.4978	2005284.6995	117866284.9099	131387.0353	1249192.1337	131824750.268
8.3917	5.116	0	4.0227	781.3878	781.3878	781.3878	1229.9405	1229.9405	1229.9405	1229.9405	1229.9405	1229.9405
5.425	4.9	0	2.3476	1470141.1568	13248453.1678	1592883497.5944	680308.4251	5929131.0623	514611052.9254	287808.3479	2295616.9079	76805448.344
27.8537	2.6162	0	4.4577	100094.6491	927777.2289	4027994.4366	31418.7607	287644.8451	2716383.0834	26047.1278	186953.9927	2358884.4837
9.4727	10.8626	0	0.2139	2046808.9366	11219701.2316	687136305.0145	897328.0194	5985725.2995	659897174.1816	137398.0501	408946.1215	22350491.5629
30.0985	6.2279	0	3.1715	11325.222	11325.222	11325.222	10852.4414	11442.5335	11442.5335	10589.4692	11442.5335	11442.5335
5.8871	11.6303	0	7.9288	1295563.892	6709192.784	75455658.6438	436459.1904	1650854.9357	45962455.7777	360013.1306	3145277.5176	183735170.3802
34.287	12.2667	0	2.219	2182339.8099	34989385.2351	849869308.1818	508721.2274	6797230.9883	691846033.2022	293450.7454	3568267.9731	1280428870.9288
3.8357	13.0078	0	3.243	407502.4675	4489239.6235	51864384.8058	172531.1809	1852271.6547	56997062.5563	136321.6353	1063055.3525	47076709.54
66.0857	4.5885	0	1.3625	692597.6948	10228298.0833	216135836.6964	191102.9891	2430729.8006	255941112.3671	205997.4915	2431464.0301	539610225.0787
8.5903	29.7091	0	0.1395	1893806.8817	17527073.7767	1207302694.1444	713458.5437	7352692.3937	1352572897.9846	441795.2749	4774653.3548	2639640258.1395
111.9984	4.5586	0	9.9115	70171.1934	275411.9224	9814244.1447	108241.7267	1000241.6065	270431388.8203	60293.9296	461294.8902	251275174.6123
178.0029	2.4786	0	10.4955	573828.8219	2634865.267	228208988.7486	107296.6082	459286.3057	13967500.6001	66489.3258	445696.2435	7040429.2727
34.4722	2.5177	0	1.3832	17384.5907	73468.2493	4245919.1934	5708.3837	15317.0583	1739723.9847	4827.669	10224.8147	468585.2922
19.8715	3.6881	0	6.1434	1092490.0394	5678617.2228	196059364.2162	453839.2303	3838215.6357	91830523.6039	276466.7947	2985311.3395	133902401.9803
63.9682	12.916	0	3.4783	355012.1068	1302866.0389	5164273.1307	215009.4385	795469.7095	18774022.5769	185834.5226	990449.7071	129346889.0351
5.7895	2.7819	0	3.3034	1030.0626	1030.0626	1030.0626	2152.4048	15018.5862	116623.3537	1954.4636	9933.0187	98077.781
7.6361	3.0676	0	4.311	788973.5374	3853602.5585	62639070.7042	186206.5187	1264869.7825	43610849.8605	138146.2478	1126889.1664	62571275.9405
101.2292	9.0235	0	1.0418	1483185.2265	13356505.7717	2011005266.6642	423225.8788	5558842.9318	1581762420.845	228845.2868	2848803.4979	1053828125.7591
58.9181	7.168	0	1.0689	718377.8213	6360310.4481	157144253.5259	285415.8631	2163202.1952	131752255.206	268107.9845	1859270.3899	369899699.6232
50.3759	5.2589	0	1.6715	504903.6471	3624761.5502	44699976.9588	224367.2173	1616804.0807	38514504.6311	72059.3983	229731.6906	16812850.804
29.4986	7.6391	0	2.8578	1518450.1422	9158021.9185	26695301.7711	299925.8964	2245834.9386	53310241.6244	242140.0524	1926717.9814	15220714.0455
23.9744	19.4027	0	5.2021	1495094.6746	9660012.7988	110558538.4846	335838.7554	2632465.723	28475055.8296	132209.6239	772690.8494	11814322.6886
3.6662	10.4394	0	1.2582	77659.1242	661379.0573	24412630.5947	44033.0007	366085.5453	36738696.771	40716.7573	291191.2739	43480418.1674
20.9968	4.159	0	2.3684	77284.4832	691739.5412	28239480.456	43471.3178	378832.2216	40661353.5313	39791.628	301053.2581	47492998.2385
16.2941	7.5961	0	0.3939	547893.4847	2525261.9607	124762858.9124	251978.7013	1195406.2941	132951463.1822	83615.7254	156810.7426	488152.8452
4.6784	12.7347	0	4.3689	1905476.7828	10662730.5251	151977329.267	721732.6136	2440449.0084	52374030.3902	720631.5494	4232211.16	189712011.9585
5.8827	5.852	0	0.8162	1792981.4617	10808307.4934	300811670.3696	632236.871	3420805.2402	147964478.5951	429836.7938	2904532.5336	162638633.4627
25.9902	20.142	0	2.0144	1915832.1405	9420018.4861	628091901.6019	902403.5448	4839882.9381	597754921.882	716778.6209	3730252.2125	716406613.746
35.2887	36.003	0	1.4337	2570641.3503	12421969.5994	630010779.0672	1200767.5653	6439547.9323	615325320.3055	965236.7146	6001269.5407	743823534.4769
4.7493	4.8654	0	12.4099	895472.8182	5643932.1363	603423699.3387	175373.1702	1561748.3731	283747671.5382	130227.5933	1216693.3257	225506680.3623
47.3679	9.1293	0	0.5149	634333.0233	3936907.7472	67852047.0404	306344.8965	1964649.2439	172979649.8698	177232.6108	810720.6092	67278348.2972
9.8145	3.8591	0	6.1653	1614328.867	6197675.4495	78231125.9683	767550.6827	5048651.015	106915042.5397	261167.1617	915218.6219	19264119.9489
28.346	18.4232	0	5.4627	1543870.7788	9224439.0931	141693811.9086	479804.2974	1533641.4244	10118126.5308	396634.6877	3156381.2081	92310913.455
63.7764	4.8265	0	0.8167	286991.3695	1122468.3422	9776181.112	109609.5518	486256.1159	11134392.8035	71995.8479	183961.1135	13840978.7996
76.6935	10.5272	0	6.4052	1095435.8303	6204038.867	12676019.8478	771848.4625	5779023.2558	138879344.7073	346474.7569	2476638.4803	111505078.6422
47.4178	8.1542	0	0.4574	279352.7272	2217068.1476	98760534.262	113106.4216	828397.8474	100673856.4205	81067.4123	515034.8392	82554441.7463
76.1448	4.416	0	7.4552	1541252.3365	15190294.9382	1869597711.746	187714.0362	1460268.4409	510396055.2539	151785.0696	1110292.5686	111608764.8022
14.8049	25.4467	0	2.0565	2044239.5902	9395494.9565	639353614.8128	1029362.6258	4962732.1732	577223441.8427	909399.1426	4612043.4677	680203183.6588
28.8875	20.2635	0	1.26	1843911.9961	8727190.7807	612939167.2834	919952.2389	4559558.825	551122698.0181	827833.0121	4256349.306	635895931.727
73.0655	4.2106	0	1.4749	487414.1657	4263119.52	624359461.2622	170628.3838	1735648.9958	668912385.6888	106986.4724	1056332.8942	748751649.5476
21.1611	2.7438	0	2.6789	53367.9029	81064.2636	636690.193	51900.7245	141361.29810000001	3285418.5387	52765.4588	158370.5808	11644813.2047
25.0608	2.6788	0	7.7715	477595.8633	2093043.7032	106407554.4504	178416.5622	709581.4872	47146784.7408	159672.8373	673705.9649	61169819.3977
4.5649	34.7443	0	2.8357	2207268.7222	9965080.8434	661925045.001	1089323.8341	5291067.9425	589042836.7912	969217.4392	5037478.5979	718640845.1936
26.9426	5.6213	0	1.4508	134138.9594	283857.4803	3332340.1484	90792.0371	174019.3985	10510129.0828	88270.8116	148086.4817	3252395.6721
3.6055	1.0194	0	1.5278	400.1075	400.1075	400.1075	4497.5285	41183.203	367011.508	3290.5319	26253.3845	317698.7087
7.8244	8.5878	0	0.6387	2585203.9594	25888535.1594	2357227836.5251	951272.4723	8928971.0553	2628607865.7064	569753.9442	5461037.7494	3151952994.8089
44.2088	3.0679	0	2.0314	707405.584	1880558.9437	51729056.6407	460165.3834	1261427.7387	69462333.7022	181133.9538	490648.4488	10745134.7371
30.4142	2.2934	0	3.5051	12393.4661	12887.1537	12887.1537	7085.9271	8947.3128	8947.3128	7085.9271	8947.3128	8947.3128
42.2672	3.2058	0	6.6759	561498.4852	5029536.8072	837673868.0675	149000.9651	1128436.6226	98662864.4032	116800.2172	795378.2014	84458869.0684
85.5588	4.4356	0	0.7085	1266408.8873	13818050.4192	2259550954.9161	367013.7556	3688457.5376	1486976060.2656	336657.6004	3586081.3185	3028420573.2816
8.1234	2.809	0	3.0327	122778.7552	384609.689	12482019.6178	60353.4624	276380.0075	15776080.0154	53573.4309	207362.2407	13719085.9679
0.8236	6.3906	0	6.5028	90156.5772	835719.8406	7417941.5926	31169.6792	261366.5241	6986760.9107	26500.3167	171006.835	6770602.1769
257.1733	2.0596	0	3.0018	295914.2267	2620014.3797	573901966.2872	100628.3986	838237.4676	285545689.4916	59988.4334	747242.9985	266915185.2105
117.0315	3.1535	0	12.6031	85880.9034	283002.3981	6529763.8675	66939.5484	432484.2869	15239188.8357	33700.6641	429332.5347	57087742.7804
19.4626	2.1869	0	12.5576	0	0	0	8919.6056	58819.0503	3811929.1168	7944.5741	40135.7153	3816539.1176
65.2503	5.4501	0	1.0967	356032.8562	1698114.7951	6710423.9164	206652.4493	965355.2942	8034208.7143	227882.4382	1129533.6606	109296951.0831
6.5569	13.225	0	6	1561193.3864	5839300.3333	49392744.093	906319.0295	5191196.7535	60359735.0063	365512.2492	1250730.0378	26696557.8014
25.9481	12.8179	0	3.9653	3441680.0329	25960818.0414	408050624.2053	1390362.7672	12251058.3408	402354987.2964	660704.7159	6717206.817	514474640.0262
47.3295	5.7348	0	1.758	104732.065	497317.618	14387304.9309	317422.6415	1044850.3489	18161702.1262	172939.1198	593079.2288	20261843.4384
30.2821	7.6321	0	1.3055	185163.5112	272106.3603	3243992.6051	196579.4342	586520.857	1085089.5047	151783.2252	947951.8328	17815462.8609
45.1347	7.09	0	1.1596	1633582.297	7652115.3159	564277878.1986	814596.6722	3961231.5838	478003732.6536	763647.1009	3775919.2417	560571037.7945
156.2159	9.2132	0	18.3354	17368.4462	311461.866	37645476.8172	5493.7604	29195.6178	37645179.2837	4809.9268	20434.5283	37645179.2837
27.8411	1.7561	0	1.2185	50197.8411	357005.5335	11732187.638	32244.125	166514.6616	11353367.6016	28746.5299	122633.598	11994463.6132
10.4794	3.0096	0	0.2747	111023.792	948354.4724	9492381.9672	60810.406	485155.6123	5594272.1367	51618.4627	294193.0917	3772114.2418
17.133	4.6535	0	0.2733	44546.6551	378237.0682	14461883.8291	21404.8433	135498.2253	14432118.0445	19345.7563	92991.658	14601331.3448
4.8178	5.9293	0	5.7082	1017417.4444	3537805.3783	31558578.3605	580742.9548	3503671.6428	307361118.2351	373612.2747	2009523.1382	272018504.0257
1.5724	4.8226	0	3.935	77018.1126	652902.4435	2816811.5365	68388.7394	589271.487	34235024.0372	53964.4119	381119.7822	36320101.8013
26.2698	7.0482	0	0.8235	973736.662	5695602.3293	361803497.763	290683.749	2057617.4399	295836080.5258	103639.5813	419026.2577	24143310.1535
39.8452	5.0538	0	0.6169	916352.2352	12063471.0938	193537351.2593	331871.2016	4221235.3136	127280424.2984	179091.9313	1938444.4505	47196049.1844
8.1338	3.6338	0	0.7234	156503.8934	1425974.4594	39021883.7364	62607.5434	496223.537	31624085.2136	53631.2522	328190.7053	31818809.3543
20.8879	2.3168	0	6.4353	67920.2564	694041.0894	13999532.3701	20907.9239	143881.7189	12622885.5041	18624.8934	94553.8613	12720952.52
0.5203	6.1701	0	2.3201	5282.3162	29812.5139	7032466.8206	3798.375	6033.7806	7032916.7977	3798.375	5569.3261	7032916.7977
0.5274	6.1935	0	2.3201	5282.3162	29812.5139	7032466.8206	3798.375	6033.7806	7032916.7977	3798.375	5569.3261	7032916.7977
93.7515	4.8259	0	1.804	7602.6859	58780.2649	14713158.7537	4278.1011	8629.0065	14713608.7308	4278.1011	7700.0974	14713608.7308
94.3155	8.3929	0	0.7209	587052.9811	3106697.6094	211939621.433	303588.2964	1557592.2879	248441991.0606	231287.7519	1245406.4842	274379778.1371
6.1802	20.4611	0	3.9827	3029820.6716	18263368.5602	166944344.6262	763146.7374	3733571.7505	68196024.3559	610085.6053	4995261.2154	97928665.3943
22.8031	1.8255	0	1.4773	48207.7096	328438.5873	15603971.9348	28068.1022	130291.3653	12698954.6914	28367.2788	130104.4088	17941185.4163
6.3391	5.0839	0	1.9872	387974.5765	4274656.9839	55796510.3751	160275.9512	1624486.2313	45711900.2483	127520.7844	915440.1284	34571450.165
51.1718	2.4131	0	1.8484	16611.194	16839.7552	16839.7552	14154.7623	17251.5082	17251.5082	14154.7623	17251.5082	17251.5082
37.0655	5.9451	0	9.3101	459991.9318	2317285.1149	117389858.5269	146458.2047	723795.0924	68293196.9955	121593.2646	664987.0824	76486852.6613
40.5475	3.9843	0	0.97	906870.3679	7462067.3663	4067244671.7641	524321.0998	3338240.4916	3371083337.8917	311949.8895	1616395.2226	1807467024.9271
18.6567	18.7544	0	0.736	327853.292	805991.689	1950372.0915	238296.9689	564656.6385	2346816.0949	198641.6397	546257.5311	33641483.1827
0.4314	8.5209	0	6.5661	781596.0587	1871641.3461	26458259.8703	738999.9429	5618657.3838	138475952.2596	225795.3351	874368.0357	13738022.7582
3.6257	4.6716	0	1.5029	162434.3289	1470811.997	42258863.6953	65011.7581	507410.7559	35124412.5923	54771.0952	330769.6635	34422877.2234
0.5474	6.065	0	3.0414	394122.8261	4317864.2419	59028762.1893	157457.6069	1602345.1883	48819370.8261	124306.335	873138.9759	29463399.7178
38.3933	17.1113	0	5.6195	2830725.2494	17939791.8031	166045370.2062	563058.9917	3122115.469	72427578.0971	453602.4851	4026469.3519	80745040.4299
0.9347	6.2824	0	1.1923	1221507.3509	10774678.9256	347813210.6936	500726.0921	3547792.7945	524030675.1001	238112.8133	1339109.6821	357361925.9465
9.5701	12.8505	0	2.6771	463997.0685	2601897.6903	13479939.5162	198662.4286	1148960.2703	34229127.1548	238722.9869	2204377.6124	3244444750.7172
0.5903	7.4322	0	0.8199	145728.0055	1345638.839	27683914.1881	75038.8941	614799.8578	23755277.3188	63691.771	381916.2315	22188618.8926
83.8582	2.1492	0	1.1134	811980.928	6654092.2546	29556842.6223	258316.7967	1767491.8614	18641826.6671	130543.9753	551748.6902	3935195.222
49.4636	7.1393	0	3.747	134829.3723	1297281.769	51945400.5944	51694.9526	412798.7413	46692031.8014	44576.1805	268793.8837	45759625.7693
12.8221	2.9072	0	0.686	99522.7139	893259.3264	23202036.9986	66625.2431	541594.808	24441297.3078	57965.5361	346585.8089	24388485.3323
28.6925	2.7722	0	1.3571	22519.2521	81319.8469	4415307.9801	14522.5354	46898.7428	4594887.4695	85840.8125	357092.0298	32545511.6353
9.1259	2.0483	0	5.6928	33932.1672	279215.4129	6228629.618	21953.6842	140114.1964	11858918.1069	11172.7541	15405.7374	67469.5255
0.4104	10.6742	0	43.4997	1153792.0909	7044128.6623	417794870.3593	377983.1892	3041912.463	243851461.3636	217226.62	1599746.3346	102043435.1416
10.3198	0.651	0	0.1595	281641.8415	3217553.6384	118482205.5258	167032.2087	1967249.6655	155797650.5993	137933.8595	1333689.3786	186129876.0196
3.414	1.0843	0	4.7333	485.9969	485.9969	485.9969	3062.5548	17318.8055	1468551.1939	2356.467	12247.0563	1478759.5581
8.6782	2.4304	0	3.1317	28207.1986	308746.1579	1360824.3114	1353.198	1353.198	1353.198	1353.198	1353.198	1353.198
3.4306	6.3317	0	7.0476	1220946.8103	4877099.5897	72237656.8698	760415.0791	3728042.8986	163583571.4683	528132.6181	2734971.8673	105109328.1841
10.3266	19.2131	0	0.2931	282665.5053	1361892.3097	14234528.41	153125.8496	1040513.6185	53239361.8014	259774.202	2347069.201	3373997702.9241
7.6025	3.4135	0	0.3598	1424144.8059	15278836.2827	829026078.3643	443941.8568	6165913.0159	743328283.5703	326310.5059	4439458.8948	463020801.8892
10.6479	7.1633	0	3.0759	1637906.1632	7546667.7705	556744065.1919	951327.2876	4665437.7602	476337353.7464	848551.2389	4137020.2269	560027616.3895
2.8188	4.2392	0	4.8421	139357.3109	1283456.1306	42592926.6884	45587.3914	369148.6182	28405401.6686	45523.1898	320399.8553	39563356.1945
60.1721	10.3608	0	2.8496	617933.4396	4791808.1741	85517973.0787	242593.4348	1080693.9669	96495958.6779	174572.1691	878373.2341	31239017.0782
25.1664	13.3976	0	12.2019	1871676.004	20272858.5731	475332826.8276	562745.3752	6120461.5173	539769220.2532	567918.1489	6938891.8407	1777865503.7854
3.9965	16.6713	0	3.9992	1580969.9903	9819155.6022	148555668.5712	666400.2125	4403375.8183	98904620.8744	290267.25	1653634.5194	52244282.4782
9.0948	2.0434	0	5.6831	73320.9634	651660.5457	30376313.2337	13028.4838	41256.6574	2555569.4535	12658.4166	43225.3191	5024005.833
51.3863	9.6853	0	1.1449	695638.8616	5737296.3413	407513276.5604	351476.8996	2019322.1443	588807694.5055	237259.4162	1237407.2939	421036738.5463
30.1069	4.7653	0	0.8188	436890.4939	1166513.0872	37869490.1834	255392.7707	800568.9977	28083783.9714	157996.7855	507845.5276	51749102.9605
0.8468	4.5942	0	8.1451	114134.7357	991565.2201	35519721.0109	37370.4524	189700.8735	13253378.5923	25249.432	57089.3598	3356583.5012
52.0509	3.9481	0	54.1565	4107.4552	29183.6986	5591033.7734	684.1388	2705.7202	5591033.7734	684.1388	2705.7202	5591033.7734
2.9391	3.0003	0	0.934	84250.1891	736693.642	26254683.2271	51848.8812	383586.9673	27319197.2146	45578.3672	251848.366	27467338.4099
8.725	2.2542	0	2.2874	19289.4851	140089.384	5163503.0018	19738.6488	166387.3614	6244396.176	16995.8292	106490.322	6204252.072
10.1166	0.605	0	2.6232	290636.4673	3274040.9489	122110392.718	160985.2137	1891516.4659	158614399.9712	133647.7228	1287566.7713	189045838.7277
16.0859	5.4042	0	8.7028	691609.0738	5697316.1187	877344677.3475	249736.1116	1808164.6276	217457165.2807	188072.2291	1170876.1177	159999272.7299
24.1081	7.9302	0	0.6437	127562.6781	592038.6887	10620495.9043	39452.5976	305022.4443	10276796.818	83736.7455	814869.7836	123006091.5813
34.458	2.2514	0	8.9812	21304.3445	213356.2718	942817.7204	8935.8898	72536.8489	664239.7811	7629.6429	44861.5816	624095.6771
25.2053	5.4263	0	8.7243	89566.0192	246011.3448	4236998.6578	41069.8941	174667.4932	4166114.6286	29061.8867	136692.3198	4500168.2199
65.6733	3.3626	0	5.2382	860426.9494	4136835.6541	18280979.5916	444907.5045	4425721.1867	91804219.3116	113686.8959	549138.9457	6989809.2383
3.2331	4.6681	0	2.7985	223600.6166	2032958.7432	79653704.8369	69542.5985	517481.7756	38494426.6286	65849.42	436385.8415	52142668.055
89.1446	8.6163	0	1.0062	139963.2875	1108584.3842	18306473.7596	57020.4043	629312.1132	42832186.8201	244361.6794	2295765.6305	3393136958.2845
31.4651	6.6499	0	1.0245	0	0	0	0	0	0	0	0	0
26.4795	5.5822	0	0.9098	457006.0798	1742378.9614	28131555.5315	228886.1268	881280.831	34533334.3817	157097.1639	613615.9045	35005549.1976
56.025	4.0029	0	1.1591	46574.976	138093.5092	5399468.732	27350.7097	67184.44	4376449.9033	79666.126	704198.7391	263575784.383
63.983	5.575	0	3.4843	84807.5145	378218.1978	6611219.8857	73328.9697	275449.1788	18839655.7283	61513.6093	231154.4115	8776952.8333
186.5423	3.2066	0	4.1798	0	0	0	0	0	0	0	0	0
3.3725	5.4339	0	4.4071	202164.6955	1162838.4201	33803720.4647	139289.308	713372.6009	68565036.1478	66028.6964	299704.5111	51034717.5
28.928	6.4933	0	0.8492	1542936.8168	7719299.0356	638220881.3002	681338.3175	4430516.8252	627404751.6241	146364.909	491092.3805	41845543.3716
29.635	2.9818	0	0.3823	208.6454	208.6454	208.6454	208.6454	208.6454	208.6454	18869.2183	45351.9385	92503.3544
14.8987	4.3501	0	1.866	422597.9799	3301996.3236	31905875.5585	188182.2282	1449936.4354	26859966.5215	138464.3242	467270.1129	632380.3808
7.345	4.0093	0	3.3461	215472.9636	1944971.3455	81566460.5058	64250.0406	484622.9151	38123462.5945	64126.4893	449473.0359	56679985.3674
6.2527	6.4701	0	7.4993	34501.3825	285110.8	7557097.5981	11543.1598	56023.7905	3758359.7999	7534.182	14284.6283	1167491.8817
13.3623	11.0502	0	6.9914	87475.0637	257060.507	10722203.4549	28623.6426	114331.8232	10793087.4841	20782.4708	93787.8493	10459033.8928
21.8398	0.6685	0	3.534	298838.9274	3338967.5312	126234842.3023	170328.1247	1963687.4036	166878449.7714	139938.0564	1353653.6197	200964924.3634
56.2929	4.1227	0	2.9742	598613.6746	2369341.9594	3713811.8469	170633.3944	984537.1478	2456675.4382	109508.5062	738576.4316	3368073.7694
15.9962	3.2238	0	2.6391	1457947.1005	7572511.6808	184863206.9367	279092.3606	2597951.8064	159487901.9516	170473.0529	1997480.4873	168950666.422
6.3909	14.0185	0	15.8116	240519.1076	712003.2426	18247567.6263	100625.6109	413083.9257	20616588.4916	78252.9369	370003.4009	22211886.8385
4.2796	6.0759	0	1.7234	1501770.2372	14617539.6819	597275309.0748	539798.8179	6163228.8123	609171305.7368	230690.0979	2811179.5158	88545449.338
160.2077	2.1166	0	0.9287	992374.5012	10426748.8028	161939374.5489	367962.3367	4343059.2645	81039857.347	191670.5924	2772936.3246	60949566.673
12.7007	5.5484	0	1.4986	1017519.2856	3964842.9109	62642739.674	545159.6289	2074598.7585	55211588.7177	371943.3356	1323537.8791	50955517.5524
96.9916	7.3441	0	3.9966	299154.121	1603608.2906	46463244.3826	188582.7368	1455841.3149	176465663.7464	129062.4935	1465117.0396	2312703017.1151
14.3712	11.2249	0	1.3329	329308.4692	3599145.4906	48963576.9884	149901.2218	1450875.5886	74618924.7216	104897.0438	671827.4263	36526206.9723
38.6436	33.0359	0	13.1154	299956.9183	1414330.5356	24980918.6253	56521.6671	184360.508	7435040.3094	61753.2049	278044.5929	11738260.8957
14.5153	18.2818	0	0.3324	270743.9502	1034997.8992	8547296.8828	140694.9219	634461.9006	9003061.2907	94199.8825	396047.1184	9441327.5251
0.678	7.3706	0	3.6626	160548.0143	1423411.6606	48000083.9125	89444.8778	659253.035	54907672.0148	75526.7089	438687.3558	53716916.8765
144.2344	5.2671	0	6.1802	108944.8586	343291.9112	6497793.871	17775.5302	59630.5019	3240508.7875	31445.5524	153984.5884	6750620.4807
18.3478	3.2239	0	14.7342	1695193.8688	9034295.6124	262400815.8351	209088.4031	1629040.8917	60703887.3599	116492.5343	1268319.9968	54959484.4563
17.7709	9.1078	0	1.6377	1193328.6184	10554415.0511	1855348115.0411	429842.3978	4818180.7552	1366552622.117	308530.327	3332515.0578	1219971883.4833
7.5883	14.8024	0	2.6042	1355212.3218	9174174.248	127184252.4272	623919.3372	5695464.1284	72650712.8665	323987.946	1791039.174	66000774.96
5.0851	11.543	0	1.0994	1068150.4563	4071156.8004	205691178.4447	585089.7868	2312620.7415	192657615.2004	694490.1876	3571031.4369	557589930.5002
3.7317	10.2215	0	1.4472	801478.8902	7492274.4498	4083672540.8646	374592.468	2266042.0017	1713565231.3961	421443.2747	2003898.7456	1910889351.6306
3.8749	8.718	0	1.2528	1839924.3952	10089482.5732	733195553.1532	884441.9893	5021813.7073	669411027.5898	631442.0732	3878384.1276	723527203.8756
77.9601	7.4996	0	5.5909	543477.8006	4889711.7628	865442546.4555	177834.2928	1523357.1547	211732580.1077	103681.1384	688403.0791	100531776.6274
8.3107	8.4398	0	0.86	266981.5346	926186.3403	57009275.5225	185585.7672	606598.529	49726677.4083	129155.9377	426002.4957	47344580.2133
5.0995	16.745	0	3.8226	3142870.396	18716757.3898	219026941.4348	847975.1563	4521574.6972	155847023.532	524489.728	4160319.9344	114013244.8203
40.2126	14.7271	0	10.0168	533032.0797	4149413.6396	377578071.5943	149033.84	667071.1409	28386977.1605	126561.2214	961696.4059	88549845.8732
7.4161	11.328	0	0.0834	960395.3091	4204836.0504	156657538.1394	556879.2236	2331502.7287	139308276.8779	685798.9499	2958639.8431	227720763.5096
15.7768	4.3578	0	2.2332	145588.9234	1271118.2778	57752554.665	72641.5288	535136.1302	60116802.6431	62668.5012	416151.3038	65538988.183
7.703	6.8644	0	3.3725	17023.6388	17023.6388	17023.6388	16063.2632	44735.0523	274896.4939	15740.9887	30942.7784	246352.5086
40.5048	19.763	0	10.337	721260.9398	4283017.8797	165320837.0701	318759.2188	2214750.0899	849054633.2955	286827.6604	2090284.8837	840027023.9295
45.7649	7.9981	0	1.8196	1350192.6241	11824046.2145	1262015439.3268	509760.697	4139796.3123	719838568.5716	373673.7722	3073614.8663	1298540686.1308
14.9294	4.9815	0	1.0337	334062.6197	1260447.2736	7317036.0372	206952.6219	719685.1789	7476511.9159	503683.141	2347601.4255	61204883.4652
46.5809	5.9983	0	0.6221	770290.419	2810600.8135	54731391.1287	398543.8489	1458168.1112	52060554.5915	560149.747	2568151.8816	107403104.3398
23.3932	11.6771	0	0.9533	1072341.1778	3250946.8476	33567598.9531	541310.8396	1652492.914	21678314.8034	333580.3169	2014865.6777	82492652.5637
18.9079	20.6315	0	1.6359	618797.5889	3299423.8846	141707311.1529	227998.2688	1055084.0815	89973955.5924	209395.1922	1193035.0021	152784634.2948
2.9416	5.1777	0	0.7679	41248.4382	293953.6566	6431973.5091	23091.7515	123858.7069	6429993.9887	19962.6533	83408.9943	6429993.9887
12.1575	0.7561	0	4.2068	312775.0033	3418302.3525	130502355.9886	152121.3502	1779816.0194	169161457.8007	123355.2969	1240008.9329	203462070.6955
35.5017	15.1181	0	3.1152	8512.8444	8512.8444	8512.8444	6489.9274	6489.9274	6489.9274	6489.9274	6489.9274	6489.9274
27.1484	23.8069	0	3.2944	1316848.2688	13455217.3208	176170746.1898	485124.9862	4474551.493	275700140.136	277229.6273	2086436.2201	204220350.8442
2.7086	11.4638	0	1.732	592075.5917	3068630.7713	25175751.5802	294340.3646	1348665.3937	22850567.586	276454.1269	1650188.0039	137950434.1549
19.6893	20.0117	0	1.3472	379037.5323	2700464.3258	557114216.8193	171665.9637	1117038.0369	598451293.9368	121249.2569	704239.9855	697561211.7834
8.153	9.4178	0	0.089	87147.5155	243580.1906	2233096.4028	97122.8349	305448.9112	11628459.4415	89699.1916	460999.4855	15779958.1446
6.7111	14.5007	0	1.1646	962898.0582	4065475.974	154287072.5819	618186.4942	2522037.6791	146613079.446	762901.3176	3375309.3627	239399269.6031
12.7036	10.7844	0	6.2166	158753.4684	1363600.6492	58682020.1141	86958.2731	620759.5174	61953661.6442	76915.7905	493062.6325	69398001.8391
51.1737	10.0339	0	1.4159	240235.0188	902791.0459	15112801.8096	128954.4429	537722.2738	13079890.6978	89659.9183	355080.4809	14524566.8079
55.0067	11.8589	0	2.8801	43028.358	237292.5569	912018.8398	23248.3616	106034.1387	3823289.5516	15427.8163	71610.8278	2897257.7206
11.9354	11.4267	0	6.5632	31544.2042	203506.2785	847747.4753	49540.241	361442.6473	42692698.2182	45252.3477	325866.9618	44053026.3512
79.6289	3.122	0	1.2511	808404.2822	7564643.2082	4098145600.3186	413053.0791	2424001.3941	1733788068.1471	328910.9035	1755694.4798	1935285093.5565
18.0915	17.7264	0	1.7317	1829826.8652	13449193.4033	187633987.0292	810917.8931	6034373.3536	152186115.6517	428689.0921	3466564.263	135491958.2792
71.1277	8.3308	0	1.2148	519220.3649	2717078.7646	9204995.5512	277764.5185	1108204.2154	7256803.0902	204111.1845	904345.5502	8474188.3039
5.8676	8.0156	0	4.4091	37575.9207	267124.8724	4587291.3974	52470.0788	407267.8952	46674705.9456	46464.5484	353924.5323	48050537.3135
32.3849	9.1015	0	1.5914	17166.4549	29194.5796	2456721.252	10071.4953	21124.5669	143067.9111	13296.5691	44384.1016	6543128.1731
27.2513	3.9587	0	2.5243	65519.3326	124002.3732	505097.0527	44806.0311	99678.5525	560342.4905	36063.8111	92327.4586	596833.7489
24.1412	6.5732	0	1.7471	684530.3251	2923255.0605	26055321.5241	336513.3565	1522532.4782	26960666.1088	325896.893	1376314.2019	129964800.9392
32.0848	1.9626	0	1.3515	372284.0988	1771907.5367	7868985.1725	212867.3068	999039.1977	7413718.9707	235474.9448	1155615.9585	107582379.0129
57.798	3.4262	0	3.355	461465.9131	1643947.2172	6056943.9736	236568.5207	1198287.6977	4461193.5905	49956.7027	235493.54	1836963.3241
10.3306	8.3088	0	0.7346	436575.0671	1905559.7633	36536784.7812	140956.3169	744178.2241	36555222.6395	64238.3752	226832.9355	34499454.8323
10.7203	13.9881	0	0.5625	1341252.2524	5687901.1709	186139289.5959	731053.0315	3137960.3118	178531875.8545	814491.8533	3542851.0034	269457926.4898
52.7682	3.7055	0	0.4999	54077.2336	112593.6244	2835550.4689	39977.3979	87040.9507	2724732.8072	24234.4099	50797.9777	70556.3706
89.2304	2.9936	0	5.1265	1134596.6758	6317755.6722	13460352.928	462790.615	2552386.5762	8997599.5154	116904.1732	878635.3148	6977588.4779
14.9645	14.4769	0	0.5486	1941392.0365	9881491.4842	707021009.6808	954089.4062	5015149.8101	631890136.1219	739280.1743	3970108.029	721582778.2091
0.7077	6.5344	0	0.2752	247072.9793	663815.5169	43444792.6245	172226.6038	453764.7381	41900470.143	373168.291	1606830.2278	83435244.3967
19.2754	10.0626	0	2.05	33806.554	319477.0292	5169911.6739	15995.5982	104450.7638	4286319.8368	12209.2195	45783.8181	2202288.9643
1.3061	4.9688	0	4.8691	794986.9967	3081712.7029	44976607.6421	308351.0809	1395712.3652	35021685.2065	211836.4338	1061081.307	46702924.8133
28.414	14.9157	0	0.4827	113285.1408	1130662.4892	33346361.7497	44613.6816	381597.2615	33440075.3759	36562.8069	249147.6994	33609469.752
37.3749	7.2172	0	0.6168	214527.5876	585741.0297	42977908.3639	151401.4906	414632.2746	42899957.0791	58660.7859	172295.8993	41457405.6058
20.0483	4.6313	0	0.8472	55606.2831	84636.9313	100898.8022	42062.0586	61514.6497	90961.3755	314438.2266	1403588.7302	41408721.3101
12.3375	0.7632	0	4.9335	312356.5692	3383089.9282	133876766.8647	154664.9559	1788702.7925	172902112.3325	123868.3622	1248840.7374	207266044.2988
7.6126	10.9922	0	1.9831	1056469.2777	4416507.8634	162044641.1317	548583.2257	2476433.1501	158830379.2744	561363.042	2789416.7673	249298464.606
3.1486	10.0728	0	0.1901	699126.3	2682906.6733	129216230.4986	462276.8688	1692100.0851	119632341.1308	519495.5187	2263695.8994	209613490.8762
11.4925	7.4837	0	0.6977	267292.6025	1170263.978	19639945.8746	175090.2585	610999.1821	15245710.6922	250810.7156	721803.0362	15716878.5647
139.4949	2.8565	0	1.489	253090.4256	1919453.7794	110900024.4231	46026.36	316521.7115	6602746.0627	32650.2204	226342.1755	5760360.3478
4.0609	5.955	0	0.6883	153761.605	513459.563	15029790.1965	141091.9652	480731.7092	22453115.1427	96698.1734	263412.6564	14281326.8194
39.2336	3.3452	0	8.276	489085.2669	1382061.8003	50074758.4063	179507.7269	560205.0736	39563900.7616	189462.7112	730355.0202	51258717.8876
4.2033	6.0558	0	6.3546	830656.1689	3164684.2669	69283072.1366	417937.7582	2167030.9735	31604162.3513	280788.3829	1230619.9532	14160328.5406
10.1654	8.6862	0	0.5788	643535.6316	2545025.6075	124926381.013	421272.7467	1606249.7149	115345205.1784	484116.7053	2191745.7264	205313592.3865
12.2401	4.8013	0	1.1206	29494.0505	29494.0505	29494.0505	27150.3093	27150.3093	27150.3093	26761.3716	27706.2116	27706.2116
90.5562	2.687	0	5.0901	550040.6349	1622784.0163	2128877.3674	443389.2599	2898515.6353	1771793352.6528	221150.6312	1071376.2365	5096163.3985
59.6951	5.1455	0	7.9554	681857.4784	3237056.6428	197232173.9858	196707.1282	1470505.1471	186225521.7958	141332.9262	999679.4751	335081769.4178
8.5351	3.5819	0	4.9442	272065.9919	2381894.7255	99987034.0865	89709.4686	666374.3726	58409991.898	80130.4426	561830.8063	73587944.0729
9.3962	10.637	0	0.519	638506.1169	2490674.2309	122523896.0106	420761.1272	1584042.6782	113569645.5161	479470.4069	2160681.8249	202831420.6579
3.3599	4.5485	0	7.3581	1012976.9285	3653956.0158	52379095.4706	369777.1452	1430774.7771	46920407.5202	260960.2819	1192299.2645	74744453.8597
30.0833	3.4503	0	1.9694	671787.4433	2492401.024	14141466.5056	286474.8293	1087133.3517	20278422.3784	196469.2752	857340.3086	29316995.1981
26.7789	27.003	0	3.7888	427786.9615	2039079.572	117558783.9141	91916.1966	507643.1475	64326734.7192	63907.7589	293917.8026	35915050.5017
4.4882	8.6104	0	3.2492	1503147.696	9120522.1304	159130911.8764	603948.0348	2145670.801	34417854.3461	359832.8573	2204503.274	78121596.6655
31.9262	7.1907	0	0.6861	46143.4257	134931.0895	8148478.4699	30778.3613	82114.9739	9921852.7144	22780.167	66760.3611	10995692.6204
44.6783	3.4513	0	8.3094	438768.9904	1589518.9484	55534576.323	191664.1635	656238.6384	51606915.0481	107329.8807	460968.5345	78744784.1723
1.4907	11.0768	0	2.0664	2215069.6136	8880183.7988	749707395.7219	1174628.6236	5222876.8176	687365630.2874	741161.2334	4479892.2486	807894722.7957
13.6831	6.4516	0	0.9846	891412.4935	2755145.328	57089286.6463	407686.5705	1374381.4636	31898890.8169	179115.2313	681868.5056	16476995.4306
29.0323	4.8612	0	1.2223	1122574.5622	4554987.8746	17206326.0283	496050.4239	2450276.7259	50809839.782	101850.1866	199471.0648	8484240.6344
8.3779	3.9728	0	0.5078	1076723.3749	4357987.1087	12649671.1666	430494.7408	2145228.2079	33622293.4748	375763.827	1472554.8094	38403317.2014
15.1585	1.6299	0	4.5789	315259.437	3355674.5956	137370787.4785	92858.8308	1152327.0732	109012755.4815	60869.3034	722295.6929	125622026.7599
3.5389	1.0318	0	3.3427	10358.9863	109145.8751	498681.7554	82996.9447	780630.558	77095081.8042	75542.0943	624787.4205	94976422.0755
2.2831	4.8132	0	0.2378	1274445.9517	4869665.811	48193502.5954	573547.8706	2573484.5378	68081152.3556	507479.1855	1774681.7448	78456000.8049
16.2536	4.1109	0	0.6433	825115.4857	2907702.9428	7336541.8495	426159.7756	1797671.7124	27209192.4533	441215.33	1525392.964	39619337.6509
7.5975	8.8923	0	1.0263	544050.91	3037022.7207	196793227.6394	299476.7836	1248382.4405	128263137.9412	677371.3239	4771645.9103	1123595401.5496
29.0495	4.9493	0	1.3124	671377.2911	2420416.5995	3612950.4547	335587.3684	1525408.0055	7786596.8479	194781.048	984295.5142	2963049.2567
2.5246	7.3599	0	6.6339	217956.1436	1925030.3888	69737781.4668	90191.2167	692236.987	56574552.2233	82558.4097	551095.859	68337843.3186
13.9708	6.4967	0	3.3555	253407.1176	2837353.8884	49628633.5191	94967.6036	946469.8926	49801554.4836	46549.3569	231121.1359	3896595.3833
30.7352	3.405	0	1.2451	216650.8596	580784.3645	40465568.5619	153815.1005	468413.037	39379271.0695	138313.6808	346881.3593	45075287.9512
32.2411	5.3833	0	0.4953	635385.0121	1544103.5793	36134633.9957	430312.4842	1301162.4084	29729510.7921	241049.734	857364.9753	56669001.0268
5.6434	6.4814	0	5.1159	210627.9669	1865226.1541	70804929.321	85287.8509	669997.9656	57595323.6011	79532.3449	559817.1595	71785080.9195
5.7821	9.4547	0	1.258	59014.7312	416250.2956	12399609.5423	56558.1073	478293.273	49708933.9326	48003.9142	397166.4831	51054879.0393
156.8016	2.0871	0	11.6169	26400.6218	172228.1991	10849436.4133	8180.9464	49070.098	10849436.4133	6148.4602	32454.0244	10849436.4133
8.2897	7.8225	0	0.9214	1062718.7958	3956167.67	22206289.4565	585468.7245	2343174.9124	37685930.0983	682294.1952	2198873.6296	50556623.492
35.6324	18.3367	0	2.4269	1793359.7918	11679479.3758	37395515.2597	786002.2612	5714371.7726	143174507.106	366232.0655	2575061.9017	117889452.494
10.568	4.2119	0	6.8653	305017.604	2640336.1305	107556825.6765	158974.2806	1367901.3781	133308235.1139	144207.6735	1133062.9617	166391156.6182
11.0816	8.1032	0	2.905	3813.5217	3813.5217	3813.5217	4558.7726	4558.7726	4558.7726	4717.5766	4717.5766	4717.5766
3.6493	36.0524	0	0.5351	604678.3841	4357965.3127	22394326.594	282074.105	1861468.2143	23432667.4437	204876.0364	1529315.8997	134465752.1191
5.298	35.1451	0	0.6426	1738394.2903	16937374.8827	195378129.0563	677790.2989	5980047.5446	297500439.7725	424214.2945	3342013.5887	336202720.1246
3.1301	8.7448	0	1.4188	1079882.3185	3921697.4305	21867555.1259	605312.4185	2328403.9039	34494952.4369	704426.1844	2194023.8288	47448872.4485
59.6259	20.5173	0	2.5569	926873.7543	10074348.6295	1868425117.6116	214562.2726	1834859.7884	526650513.2769	135269.2427	1108201.8411	126648192.4468
87.4711	7.6074	0	2.4068	67547.0499	317622.9913	5292494.9657	36147.0062	174115.9125	7864747.356	30034.8186	133365.1381	948938.698
10.9201	27.5989	0	0.5214	1840855.5559	13243992.1462	190382452.1381	824571.1362	5942305.188	152167227.169	445931.4429	3445418.7342	142486038.4283
65.8709	2.4627	0	7.4071	22192.5973	43166.1356	907556.0394	7219.9903	11749.4881	97306.1042	8305.4031	26197.373	786124.9672
1.1058	13.0823	0	0.1321	2589299.9531	20229125.1609	835814714.6868	1259095.4247	8523750.7073	816182009.1761	797294.1794	6568873.3138	1093817404.021
124.1038	2.9308	0	0.4523	211063.1903	1519881.8411	73133297.4895	101855.0735	665158.1498	49355099.3804	67117.6605	409327.065	45188972.761
117.94970000000001	5.8975	0	11.9456	13986.5539	199238.6785	23240280.5144	5073.3272	18474.3502	23240578.0478	4783.8512	17402.213	23240578.0478
4.218	7.8018	0	0.4733	1066341.8557	3855964.486	23519583.8438	599299.9832	2292674.3553	34975802.4137	704045.6066	2174296.2285	43658862.7885
96.0899	20.1589	0	6.9847	991760.2201	15719502.1185	4800242965.3274	281192.0979	3816322.0649	5305566894.0232	239413.2838	3106120.7123	6460798546.5306
19.0299	4.1395	0	6.4786	304596.1678	2996103.3235	87112484.1662	104118.4433	893917.8784	81315275.1911	71765.6787	486171.4771	68869098.5362
10.3325	8.7534	0	0.3581	898099.0983	3752833.1031	100020823.9412	530954.1355	2250690.7617	101171987.3281	610872.2324	2684539.7043	202477564.5477
43.447	28.4636	0	1.4271	491635.8255	3752881.1836	20616810.353	247796.625	1634014.3946	24618167.2883	177543.0705	1385540.4538	134292567.9417
3.2597	14.2175	0	5.1507	284687.8323	2359857.0108	90391803.9405	142040.6239	1153206.6682	114444473.121	124429.6556	964835.5357	130112840.9442
2.4761	7.0341	0	1.2396	1097880.7923	3931976.7468	39597506.8823	628040.2429	2435855.0337	49609286.3142	637459.6869	2068461.099	73000113.8179
27.7644	2.1781	0	4.2819	125531.1526	1224300.6782	39658955.2433	49596.263	403526.1025	39765337.3015	39829.5546	268915.4371	40006434.5764
17.2975	3.3881	0	0.9891	554046.6594	1596325.4002	12163040.5705	487706.1287	1859806.9044	27106449.9458	512503.9731	1634030.2463	47400535.4777
66.9641	3.3899	0	5.3977	573958.7584	4326336.1223	392361767.8675	165671.383	739750.2283	39628569.0718	132359.9657	1013279.0565	102058962.6535
8.4537	7.154	0	6.108	637837.6905	3129564.2544	193109245.5116	350509.8004	1278135.9263	124861827.8566	380718.1723	1105066.5477	6117072.371
8.8791	10.0986	0	1.2667	333524.1237	725444.2368	2799310.6143	334221.0489	1384409.3547	18027680.4827	386595.527	1269567.752	36401053.7405
15.5673	9.2607	0	1.099	392054.7325	886562.421	7995273.6672	246155.8783	789720.9949	8044014.2919	286867.85	754933.7617	11849697.3518
3.6196	14.7832	0	6.316	441097.3261	3651207.9622	150346028.0026	208235.2027	1674014.1032	171229475.6235	175012.5294	1355371.4427	189069563.877
18.1015	8.392	0	4.8177	148023.7362	1216681.0137	56221214.5947	66031.5008	501439.8753	53066902.8182	52429.4052	377550.2083	55190960.6463
64.1104	1.5941	0	2.4263	26805.4873	255954.7004	6180965.9045	13466.9091	100196.9237	6180965.9045	11121.4244	60760.2623	6180965.9045
10.7855	9.1522	0	6.6956	146559.9142	1219509.4851	54561653.0686	63247.492	472678.4739	50397968.4344	49878.8899	341548.3753	50600673.6074
8.459	7.8538	0	4.1085	390897.2223	3994060.2698	102349555.0225	152586.791	1377123.4918	98377177.2746	90677.8811	532802.9496	51727153.3142
102.7511	3.7338	0	4.9755	246631.9426	1006254.5138	51218229.3482	125354.4217	541954.8004	51218229.3482	100383.2204	442937.2562	51218229.3482
50.1662	8.4559	0	8.5667	42494.8858	108113.1269	2466880.2791	180141.115	474781.7991	19306961.947	148156.5775	525877.5655	54959338.7301
33.1016	3.5404	0	0.9947	610805.2763	2316434.4599	9021764.87	218549.0224	839417.6487	7999279.5547	217703.8257	1032970.6255	72187659.2856
5.541	25.3006	0	2.9675	1155965.6379	12860934.7947	1417768916.2452	426290.5005	3864285.3133	1709794342.9051	334840.9243	2811146.4794	2019963101.0659
0.9973	6.9211	0	5.1229	1652909.7338	7516709.7069	143735525.402	999239.9923	5984049.1107	429009503.3625	330613.929	2227719.2428	223661554.9487
6.4732	8.1429	0	2.5091	2042417.4773	25223724.46	703640711.8505	754110.1452	7904713.9691	192325288.6011	389035.6766	3187386.9286	79479087.9152
27.7998	3.4918	0	3.394	1014605.7617	9587865.0474	2243515976.3539	527851.3197	4828006.7157	1624850032.3836	227941.8472	1184214.6771	103217577.1163
2.4298	38.9393	0	21.6693	386909.8212	1344832.2519	29511054.3929	109708.8752	481483.2476	13360955.1496	82922.1578	310261.0178	21280075.5625
27.9322	18.2608	0	5.2173	298178.8863	1025485.5038	3582818.7887	92186.6219	458327.0894	2166973.2253	106512.0386	415837.6641	28522008.4648
16.0022	13.5441	0	5.6787	680910.9739	5592009.3882	1209378193.8498	225617.498	1551918.6123	673908199.9439	159744.0542	1147040.8399	1095104928.9135
1.7894	31.8166	0	2.3115	2551061.784	12977832.9938	771216542.0438	1243185.5992	6877306.6692	725187534.7657	698414.1942	4498322.1508	821063539.0181
8.4893	29.4835	0	0.0446	1747384.4164	13279376.5964	937848985.1869	778880.7176	5721229.6578	848694958.8981	513471.9168	4493982.3428	928064428.9549
3.3525	7.5806	0	3.9977	1193466.3336	5074150.4124	41972106.0793	720226.6173	4028458.9865	150075678.1533	234412.2506	797165.4962	22444926.408
5.9989	8.7435	0	1.8023	1273509.4978	5394089.6283	32591805.6341	645928.0481	3009000.5556	33955601.4303	442454.9309	2099537.6215	33650559.568
56.5043	7.4696	0	2.2067	17274.0867	60794.9294	140305.9038	13291.6894	34323.5462	151282.5223	9479.6418	24950.019	126154.0025
5.3474	14.0646	0	1.1561	1314044.1502	13536105.6672	410952319.612	596811.3343	3949376.0862	603029641.8199	435532.2892	3160328.4586	3537819743.2765
42.817	13.366	0	0.8541	1117656.8304	5289871.7827	17873200.3905	565959.056	2879129.384	16864303.1987	479839.163	2922060.3288	289068153.3406
5.3496	7.6445	0	3.5502	215066.2952	320839.2959	1561693.441	107385.4832	343655.6739	10650296.5349	80504.8757	225107.4791	1441690.5503
47.1134	5.4376	0	0.6804	937561.0028	4527954.6966	308670276.1815	483986.011	2146959.6055	254155814.5174	484499.7729	2079862.3247	108664381.2039
2.0983	17.4111	0	2.9331	724045.8032	6546966.5761	228081944.6888	280990.4578	2767872.4089	261213380.651	237027.8021	2167548.3711	297282488.2584
10.5861	12.8534	0	0.972	580858.313	1319213.5612	23362088.7489	369882.3601	1147203.5447	29669249.8365	386854.2525	999208.5526	27095325.4512
37.826	10.4283	0	0.3919	792363.9405	10716360.9825	408772932.8959	325309.7572	2786130.5747	603754775.7613	273088.5037	2394295.9604	3542104113.5306
10.6997	16.1136	0	6.9124	530571.2252	4394204.4712	184876869.3277	240721.8376	1960802.5305	205545313.766	194797.0724	1570160.453	224435663.1371
86.8652	5.3482	0	6.1276	64470.4564	516182.5027	23676570.8949	32726.9083	225703.7999	23483679.0278	27383.0357	170909.7436	24397253.9331
3.1993	5.0516	0	2.3262	1725778.116	8158474.855	179367239.956	861790.8898	4718579.7638	282497032.7	311868.5839	1904723.8053	48994310.7394
7.5863	7.6382	0	0.121	431026.5219	853697.6297	9407996.2932	290805.3526	814455.6257	10214895.3263	318948.3377	765223.86	7016417.2017
47.9634	5.3979	0	8.7828	727151.3288	3437347.6668	222247472.1302	296396.9059	2803719.0329	407823742.5245	192263.5986	2097974.5278	460075187.4825
19.0587	3.3081	0	1.4537	52130.3046	109593.8254	2502429.9614	34901.68	81287.0341	3165217.0993	29855.692	91320.1044	5694015.1262
10.5315	3.5555	0	1.0324	70276.2032	271178.2532	4049651.0957	48327.8372	159985.1726	3269163.1037	31110.8406	92394.6869	755656.0084
31.157	2.5725	0	0.8058	76066.5497	200611.8853	626852.5857	54319.2846	138451.272	508969.4903	52023.249	131929.7351	545873.4891
75.7695	7.2777	0	0.7295	0	0	0	0	0	0	0	0	0
1.38	8.9611	0	1.724	1143773.276	4155573.0557	115671523.0123	623408.7552	2657387.605	138019166.4883	434705.4146	2139288.3366	92085799.3357
74.0235	3.7873	0	0.733	57681.7216	178115.9148	6665900.9758	35123.1411	106744.6653	6665900.9758	30772.6294	88695.9765	6665900.9758
15.3396	19.6538	0	0.436	1078649.0799	3273173.6756	75885906.2937	634554.8209	2253622.9131	81124071.6196	693389.5266	2142706.5803	71577162.4975
104.8182	1.1304	0	1.0318	860671.1488	2782056.8781	13370061.771	493659.1477	1810924.8087	22339733.5885	322377.3346	1188507.2377	3213896.3976
99.6336	10.0453	0	8.8083	1002737.0849	7209252.1218	995820319.9575	265677.9125	2045720.3097	286351114.3441	155015.1076	991522.6556	146863307.7294
24.3715	4.4756	0	9.8195	421104.0941	3488361.1273	212177211.5662	189052.808	1722216.1534	444090383.9268	99901.0698	779116.5526	410509544.9866
70.4452	4.2429	0	3.7555	497098.2025	2226176.7865	12725079.4615	402578.92	3040597.7682	258264884.9413	213089.4058	1817846.3775	224429138.2603
5.1138	5.4332	0	6.4522	243377.8064	1331854.5507	21018010.5913	101498.3541	546456.2097	21414100.5689	65856.4333	344441.3972	21374392.3335
1.5603	13.383	0	0.4734	668446.8882	8926537.9881	68876935.9653	268669.8317	2061888.0275	73783640.203	205226.9483	1462208.6534	171502701.0869
1.812	9.3928	0	8.5844	977910.3009	15334186.7422	4814765531.7194	193175.7744	3156209.5748	5206929028.4076	145753.9596	2161207.3039	4216599469.0408
55.0279	8.4809	0	0.8235	410594.668	3462503.5689	411754426.5073	204802.691	1561645.5086	603368624.2329	238050.8407	2312687.4924	3673257233.737
69.8136	8.4585	0	1.4601	895267.373	11501778.7637	413650461.9579	387283.5997	3070340.6465	610582894.9006	272501.7304	2324389.5104	3549422023.7744
0.7822	7.1098	0	2.6235	116931.583	343083.2659	16200147.5576	65809.4609	157843.3859	9359148.9127	44035.7031	125870.1494	9398389.6339
15.6415	19.9935	0	0.3538	1073068.5022	3260230.6287	83462273.2766	636717.0735	2229419.606	85382881.1916	696836.0798	2136455.6887	69587281.9653
1.4748000000000001	9.6774	0	5.3672	552852.9971	5910591.7602	134236197.6483	169028.1689	1731969.1202	131266828.9766	71779.0199	601477.6557	71154813.64
131.1856	4.1217	0	5.6217	35437.4551	362837.6023	9462184.371	19011.0241	128079.6241	9462184.371	15065.1705	76534.1539	9462184.371
0.5919	21.9887	0	1.6545	1415969.7574	5586174.8985	23577866.1975	693490.9837	3100617.5298	65161448.3475	152270.8334	379213.2147	21262439.968
0.917	6.3821	0	7.5203	11267.2661	93790.1832	22432813.8896	4922.3953	12665.7487	22432803.033	4922.3953	10751.3432	22432803.033
80.7213	1.5613	0	7.6564	59176.7261	217998.4736	6993548.7405	19595.5778	106733.7614	6993548.7405	10863.9665	70435.0941	6993548.7405
36.4628	6.6342	0	2.1824	1742418.7166	6607619.0729	87769635.7873	798805.1558	3537222.8094	125889374.0406	647325.9132	2903873.5741	140131363.5204
10.766	8.253	0	14.7755	1741131.2279	11692480.837	428751861.87	614502.608	2524010.301	149259050.6792	321920.4278	1538082.3204	279791332.0066
23.866	4.7771	0	0.4848	199252.9463	539007.1587	43063570.7632	144494.6099	454646.3371	41811270.6976	117750.6753	322386.6449	47728441.0657
16.7628	10.1097	0	4.3488	158126.5853	756097.1711	1104889.5566	78267.1838	428152.808	1194662.6573	56632.97	289001.3037	4197290.6684
29.5046	6.8111	0	0.433	1182717.0335	4139478.9386	74522401.6166	553103.3961	2924539.0581	114421110.7117	288041.9961	2507639.3409	613237207.4083
0.9012	2.1962	0	5.8425	103668.7422	453434.7044	25031497.1173	41674.9055	226584.1011	25031497.1173	29172.3509	180678.3847	25031497.1173
0.874	2.0853	0	5.8425	103668.7422	453434.7044	25031497.1173	41674.9055	226584.1011	25031497.1173	29172.3509	180678.3847	25031497.1173
28.2627	6.4765	0	7.004	265297.5437	1224461.9845	17593646.6511	121532.8319	421725.9639	29377108.5233	95320.9251	341231.4132	19301172.9806
21.1809	12.9682	0	36.2621	675071.0744	3170371.7691	247589194.4447	127321.6586	673241.6576	33343341.9971	82647.0597	559056.9409	26413819.6959
37.1594	4.6888	0	1.4329	458771.5507	1665617.9606	60439662.539	298636.9913	1014295.5748	61763101.0729	208321.2051	644349.2813	64387667.626100004
6.6691	9.7938	0	0.466	971886.2884	10377651.3432	1059178957.7917	397555.9875	4908188.0473	868212798.4812	207418.3183	2998937.296	826256907.454
102.8835	11.907	0	4.925	747136.8742	6991819.5783	411673591.9943	186506.2541	1850956.4351	614299067.5075	145568.144	1626920.0083	1026691599.563
0.922	19.4455	0	4.3778	1014000.836	3492910.0782	97737230.0675	558947.5269	2188754.745	97509804.8815	591669.077	2033175.9616	77202740.4643
27.5346	20.1461	0	1.3918	1161414.2724	11093066.2769	141053707.1214	442463.2591	3725816.1617	250062162.9922	244673.8055	1670866.8988	134939863.0134
4.0725	1.3335	0	10.4297	0	0	0	0	0	0	0	0	0
72.9439	4.5921	0	0.9686	120119.8599	1112417.7741	6899614.0611	78292.2411	330567.4716	5305060.1385	116318.7907	401399.7347	2967639.9883
58.034	29.1718	0	2.019	1377300.5132	6797622.4702	50539755.3439	473997.762	2655520.8433	9170474.3653	422394.3527	2935550.8215	80394131.0576
38.3095	7.5806	0	1.7498	505458.6637	1862035.6192	61825061.919	225647.1518	988060.6435	36959062.1533	154015.5175	716178.4105	11595606.9696
12.4599	5.7344	0	0.8982	961426.3945	2545113.7404	59807121.1384	458607.789	1332226.8412	35912762.1417	228026.0542	769442.5178	26228448.5664
56.143	9.911	0	1.7556	1399865.4674	10721065.6519	42180073.1606	496637.8225	4736752.524	147724739.061	209357.5215	2049099.3714	123114353.9473
28.6841	23.8536	0	1.052	429231.5916	1104792.4389	2677439.1759	308657.6938	1070011.6478	3859015.7827	173463.1568	617071.3137	3216771.3081
12.8746	8.95	0	1.186	1090827.0113	13915175.6335	218926585.6375	386584.162	6250642.4118	161716232.6951	179470.15	3018736.109	151216843.7136
0.0816	13.1611	0	0.6488	833740.8422	2410202.344	50871173.2723	519170.8011	1557158.7389	49752208.0171	572748.4144	1724522.9786	85833954.6974
36.8792	8.6716	0	0.834	585780.3333	1547711.2342	11920401.6376	389525.9092	1029409.5269	11983116.8154	439329.8274	1252474.6477	56364917.6682
8.7336	6.1356	0	2.9287	1059360.022	8361184.8335	4117792070.5813	454808.0814	2555367.602	1749567717.9661	345141.3515	1843732.4256	1949666668.8761
87.9179	1.0386	0	12.186	23041.5583	129229.38	7345595.2358	8809.7086	41371.5922	7345595.2358	5880.7144	26932.0639	7345595.2358
50.2862	7.8813	0	2.0099	784652.9643	3867846.808	12349919.8343	249488.6955	955302.1809	12119128.2749	435798.2094	1771103.3428	163793589.6455
59.2858	14.4147	0	5.7187	758345.4862	3390891.1151	34495720.0775	406551.4797	2594314.034	99309575.0123	232535.6588	1515779.0595	35552156.8253
4.0973	15.3783	0	5.3071	853202.7867	4742581.7675	311804664.6654	213537.431	1133156.4443	116002267.0486	138542.8911	740082.0359	69935128.844
2.8987	1.4993	0	12.6022	183446.8866	486683.5368	13822072.1791	76925.2119	262208.3375	12116158.541	53944.0515	204547.9333	11987665.5776
0.9855	2.7672	0	10.4056	183446.8866	486683.5368	13822072.1791	76925.2119	262208.3375	12116158.541	53944.0515	204547.9333	11987665.5776
40.6744	2.9031	0	9.2883	177056.0008	472118.665	15624524.3465	76953.8188	262213.872	15740350.1717	53870.4981	198461.8861	14548465.6073
36.1361	14.4755	0	0.2708	952364.2182	11929353.2204	147012651.8547	289153.1115	3257175.5057	202425283.2659	283884.2464	2678682.8766	3437352299.8997
7.8156	24.952	0	3.1998	197148.1053	802471.2283	9832447.7876	141946.6039	453916.1619	14089798.6525	104545.0299	333296.7965	29916074.2218
2.9036	7.2906	0	12.0706	686162.462	2440011.2428	88202628.2998	267359.2289	1065411.2624	21498620.4652	197578.4463	841068.5061	18051308.3661
9.1464	3.8842	0	1.9067	1311001.9339	10882429.5262	662816296.2131	334660.6376	2454784.1208	135336645.7948	196509.5477	1685187.9816	131125811.1361
25.0421	6.1515	0	0.7806	938842.5916	2317732.8108	64304049.4949	446223.862	1241002.3354	40217053.7639	159910.0846	517265.5479	25481913.5036
22.7293	3.9788	0	1.2038	77189.2835	321611.6984	1008810.924	52069.8231	174098.4083	1140465.3239	103182.1396	338251.6956	6198643.6766
95.0974	3.523	0	4.1544	527255.0703	1470647.7175	16367996.3292	283185.4421	1001947.4514	9428027.275	80834.3012	337509.4334	3856170.3019
1.1476	5.5114	0	12.9606	6902.11	34111.9026	5923814.4482	3677.3476	7445.6932	5923364.4711	3385.7268	6384.9012	5923364.4711
52.4732	18.4263	0	0.9171	1226573.6479	4131718.6895	106905899.7733	790284.0523	3391373.0612	175278281.7526	486912.9181	2300921.2453	116614575.3817
151.6826	1.8638	0	12.2038	803446.4079	9107867.6424	586847102.0021	134688.4342	2828930.7114	797695457.0676	130989.0353	1703166.6243	792517491.2106
0.3225	34.9758	0	3.031	3874374.4594	22335714.4037	369526047.1217	1441793.5129	9088881.1538	327742463.9314	871040.4442	5376660.7973	231097807.2355
24.5019	11.7381	0	0.4271	2385527.5918	23673756.7412	144907385.0367	1037163.793	8936154.4756	100058175.7363	536479.1767	4974017.8748	268173126.6448
12.509	4.8382	0	0.9194	1658166.7762	17656515.8553	932703472.0089	677782.3185	5039170.7727	1854212666.6432	483475.9551	4077767.438	761638299.8363
58.7529	42.9557	0	4.9877	4250793.7851	22056759.531800002	226143804.488	1374962.7799	8865688.6517	130406643.5924	802115.0567	5667250.5587	114998124.552
2.6768	6.0848	0	3.9994	1222373.2532	10416834.203400001	4144100862.2207	624269.5247	3377628.4151	1769492918.2368	381119.8015	2451913.3064	1970278857.9609
80.2943	8.1743	0	1.0281	264430.3204	1468534.865	10180434.2491	150340.2798	590460.4764	10762030.2512	95656.5666	301821.4095	16472844.8555
60.2308	4.4785	0	8.8817	133701.9782	769010.8242	36596519.7764	52531.8239	279855.9285	28382612.1425	31554.9981	172631.2691	28337760.6853
22.3127	9.5405	0	4.2802	35446.8098	164973.9374	225530.9139	17298.6947	95620.8737	215050.5196	13136.1574	67725.5211	382369.5233
19.9864	19.0423	0	0.5804	200117.2919	869769.5196	9695192.2584	127070.8467	400059.5923	13542101.7221	95353.6765	283943.2987	29354335.4688
54.0182	23.2719	0	1.9803	1496887.8635	9177061.3081	74956739.5664	395939.8548	3817965.4589	598907920.9617	207589.2156	2111323.2567	220949460.6918
23.5677	12.9331	0	2.423	1176917.5449	5380588.3508	27033035.6487	606151.6327	2950762.1231	25858919.7957	515888.2634	2997636.0164	298084290.4096
32.0702	7.8177	0	1.3063	382102.3054	2986450.3661	616750222.5853	166891.3193	1211028.5068	659284300.1891	108551.5324	752685.8835	761317088.4872
226.4794	2.5205	0	12.6114	82377.321	377135.4442	14123818.3778	3068.0373	76409.1766	14123818.3778	1173.4311	40511.7735	14123818.3778
71.8028	7.7881	0	2.374	392409.5071	4619331.8565	90321865.0449	135577.5881	1137246.916	28299048.8754	77946.8319	822501.2995	127960173.6454
96.1892	3.0164	0	4.1612	824728.3342	4044400.3565	36865660.1025	333818.5141	1117253.9502	7385631.7563	220304.1428	1088265.8324	7651518.556
35.5395	10.0793	0	0.9696	2374678.2216	23706405.895	145136593.8401	1057905.1544	8909948.6733	104080702.1563	472953.754	4540366.6327	210108182.0512
112.8325	8.6716	0	1.0629	76190.6777	270484.0141	8526626.6374	67780.0326	211437.0173	14589637.3573	44746.153	144990.166	14647721.6345
55.0552	12.9558	0	0.7957	79743.5259	159778.1301	743196.0073	62492.0178	114900.6733	417118.2377	57711.6305	122948.3225	479075.9046
13.8323	20.3775	0	0.8778	777503.9238	8498942.5639	189698965.8665	249387.5209	2035615.25	159915010.3585	192782.6027	1541789.4818	180119390.8808
15.6646	8.8513	0	4.2177	29309.954	150959.1999	490162.4099	18372.8001	69414.6792	434248.3188	14005.2277	43606.6544	2999645.4544
9.3404	14.4155	0	3.3773	944545.4503	18299499.7101	1955378929.6834	154446.2066	3148354.618	2458642877.9417	66431.4331	1035473.4057	71921988.3256
180.9827	2.7416	0	3.5823	88010.4733	95814.934	95814.934	132278.1796	426511.2985	740717.6044	132077.6505	604275.6586	33413335.0964
14.9021	28.6797	0	5.9528	726748.1674	3164710.137	35298128.172	192892.6217	669793.517	24241235.3484	281047.3914	803987.8299	33475884.5746
48.8301	5.1288	0	4.5841	815039.2434	8751689.3935	198947203.1744	333553.0261	2670314.4922	202237509.5338	251800.9197	2049283.4877	222810351.4055
22.9576	9.1523	0	5.1836	35979.4189	167428.2678	227422.5778	17861.0942	98278.1128	224479.8704	12492.343	68064.2578	387255.3613
18.1831	4.7011	0	1.2792	465124.025	1876523.8219	119541236.638	242188.8611	1131685.9378	133823784.3727	313919.3211	1569283.1386	120678035.4196
8.5354	7.8815	0	0.5337	1371450.8304	17722457.5056	1035770648.1765	409631.211	5663661.4288	844174272.7838	214544.29	2982900.1887	865064757.7462
75.7023	2.4147	0	8.3412	1013306.7994	4061175.5486	62826669.9766	149034.3748	547942.9695	6938912.7702	102237.3339	448128.1242	14967011.4025
50.3273	3.497	0	6.1351	62763.5969	328053.6406	5506721.5425	21223.0238	141243.4911	5506721.5425	13064.0654	92890.4062	5506721.5425
15.9871	4.9326	0	1.6123	1627727.6443	8062172.075	535509072.8393	387633.4547	2393811.078	176050512.3954	265206.6981	2285084.1795	259166040.0774
19.6618	4.4539	0	9.5422	169532.2145	1054276.9623	63710095.5531	56651.1134	324268.3628	63710095.5531	37385.388	213905.6323	63710095.5531
54.1133	3.691	0	0.9211	792059.9948	7211110.3157	2357505296.3872	354143.1607	3199966.015	1573150659.9127	159171.2448	798966.7556	126118140.6557
215.4183	3.2101	0	7.6095	995316.2534	4884248.1423	204930546.2354	275214.6524	1846695.6302	202440220.6474	140998.2821	1265196.4576	122881803.9117
9.5317	3.5847	0	7.2416	1248359.5538	5285160.216	150697649.5536	499660.6734	3932839.6249	443970345.2863	316804.8161	3014864.1833	477773051.8109
130.3452	3.9939	0	2.8287	928761.0438	3536056.2918	89430071.5776	324373.9402	2714127.8793	318615200.229	239999.2765	2342838.1908	383478021.6661
21.1502	24.872	0	0.3506	2120353.1093	7498405.6693	74088416.73	576156.3574	2349419.9425	64755280.9826	490034.4345	2241260.2129	93872380.5311
2.6466	5.4478	0	1.9444	1562206.3191	8682186.0448	54396740.8762	687416.3315	4022069.4649	37207368.1882	315517.2643	2043153.8019	32512233.1413
2.2981	3.2164	0	1.1206	1091890.0094	9494747.5348	540226582.5959	382613.2748	3653650.3504	514481372.5904	123208.2139	687640.9283	64273214.0059
20.9881	21.7502	0	2.0247	31969.6524	99647.8847	2370790.0275	142035.3179	368049.8762	5097665.2232	165819.1042	443601.4893	5430292.1042
29.2986	10.2304	0	1.549	1965788.0298	10306695.2058	240989411.9117	771770.3433	3181530.2726	199691387.8752	591844.1858	3583725.822	112364729.038
88.7742	9.419	0	3.9286	106227.7053	209645.3266	3347784.4204	202707.736	632187.5092	20265721.401	136688.0209	958939.3413	63753116.2868
71.1237	5.2888	0	7.6932	422109.7017	2345277.0256	163079267.0505	205485.858	1781184.7702	170783873.0807	131138.5892	1440819.2171	202883912.342
19.7157	11.4874	0	0.2818	211318.2971	1446729.4362	14469378.3008	142114.8748	479848.1234	16658805.2765	94958.532	348064.9255	14744593.7963
28.9271	19.9818	0	4.5782	664131.9109	1710499.8988	17071618.7404	664616.6161	3124713.8342	104341277.0337	497624.9405	2217778.4179	112138780.325
24.8853	15.8008	0	2.8611	780622.5642	2139760.3389	9238193.9925	536458.1536	2350889.8116	37480025.6134	467505.0464	2305718.9257	65399349.8955
72.8201	2.2057	0	7.8711	66418.2821	225913.2325	2937304.147	165980.4841	1657006.3382	220665813.8959	84316.8237	914411.9742	305071512.8706
34.4665	48.4129	0	4.1243	2083607.6993	10659372.951	35174588.8139	529113.2427	3177716.3186	20750620.6866	465218.1531	2308317.4336	185307953.3051
0.7616	14.9266	0	3.6742	647308.4539	4650720.9415	421326719.69	308082.8076	2149923.7218	627067047.3741	366598.3214	3005297.9776	3693658361.6778
87.0382	5.5098	0	1.2185	1424156.8545	7090845.2251	209438855.0796	631185.8533	3449060.1117	192982092.7337	314918.1112	1776628.6181	120647973.3071
119.4898	5.2081	0	4.5643	0	0	0	0	0	0	0	0	0
5.7366	10.8324	0	0.2218	472354.1028	3867973.6502	428103552.2892	223259.8001	1621836.3331	618266313.6844	299041.2473	2695682.3232	3804896871.5676
154.6169	3.8753	0	0.545	279243.9232	2098516.008	48009593.963	118443.5737	1015435.4272	11667809.1389	98449.7479	1168206.5717	138253362.1365
13.0426	12.7378	0	1.5567	1579257.1964	15351589.7921	1384077062.8239	585592.5017	4605968.7404	963016362.9331	348032.7664	2313752.2089	1248761499.3629
1.4786	5.2818	0	3.9791	2470569.4269	16348349.7272	960443431.8256	1042894.5373	7344384.3781	874916460.6031	592788.2506	4936812.9071	953797679.1822
22.9736	13.8121	0	8.3102	1471025.9779	14393653.705	198442974.7908	428529.8777	3625788.9724	166816896.576	219248.624	1464397.5509	89692945.1334
3.4897	4.0832	0	1.4449	1276415.6774	6460739.0998	281321012.5344	453793.0975	2770568.0498	211693497.1242	249349.9494	1893384.6317	338393635.4493
12.2181	4.7381	0	1.6865	1561776.2621	11974913.0504	1124712595.0199	706250.8002	5301851.4328	1034689559.3249	511356.2818	4320976.405	1057314440.9176
50.1935	38.2266	0	1.9393	608776.9419	1780877.0967	25621319.416	350188.0181	1172329.5932	24965371.6259	248305.1281	1116057.3305	56377915.9517
52.0135	2.1897	0	1.7921	420883.1078	3647135.31	435572705.7342	171135.4421	1394031.862	623771083.1583	229670.0319	2408846.9616	3810103915.2043
65.8548	2.3793	0	1.0872	24009.8368	68164.961	84719.9092	29865.225	109850.5991	1724663.7742	43628.0864	191349.0719	1246450.5077
72.5365	12.7084	0	0.9726	2037188.4272	13924629.2791	83888819.2563	853406.0574	5313303.9193	102291314.5101	583805.0859	3510718.0701	60324404.7332
16.5379	11.9452	0	0.9244	210933.6874	1454467.0651	19322316.3924	141658.9403	495235.4066	21551124.6468	95915.0969	357007.3465	14628755.0211
[truncated: 125,018 more rows]
